# Supplementary material for: Peripheral neuronal activation shapes the microbiome and alters gut physiology
Source: Cell Rep. Author manuscript; Available in PMC 2024 May 28. (PMC11132177; doi:10.1016/j.celrep.2024.113953)
Supplement: 3 [file NIHMS1988700-supplement-3.xlsx]

## Sheet: Sheet1
Genotype	dSI/pLI	Up/Down	ID	Description	GeneRatio	BgRatio	pvalue	p.adjust	qvalue	geneID
ChAT	dSI	DOWN	GO:0016125	sterol metabolic process	4/25	104/13431	3.78657e-05	0.0190085	0.0148274	Acadl/Cebpa/Ebpl/Hmgcs2
ChAT	dSI	DOWN	GO:1901615	organic hydroxy compound metabolic process	5/25	347/13431	0.000388026	0.0690211	0.0538391	Acadl/Cebpa/Ddc/Ebpl/Hmgcs2
ChAT	dSI	DOWN	GO:0008202	steroid metabolic process	4/25	216/13431	0.000631197	0.0690211	0.0538391	Acadl/Cebpa/Ebpl/Hmgcs2
ChAT	dSI	DOWN	GO:0016042	lipid catabolic process	4/25	232/13431	0.000824953	0.0690211	0.0538391	Acadl/Acot2/Plin1/Pnpla2
ChAT	dSI	DOWN	GO:0008203	cholesterol metabolic process	3/25	97/13431	0.000748389	0.0690211	0.0538391	Acadl/Cebpa/Hmgcs2
ChAT	dSI	DOWN	GO:1902652	secondary alcohol metabolic process	3/25	99/13431	0.000794198	0.0690211	0.0538391	Acadl/Cebpa/Hmgcs2
ChAT	dSI	DOWN	GO:0055088	lipid homeostasis	3/25	116/13431	0.0012569	0.0788707	0.0615221	Cebpa/Mlxipl/Pnpla2
ChAT	dSI	DOWN	GO:0009409	response to cold	2/25	28/13431	0.0012206	0.0788707	0.0615221	Acadl/Adrb3
ChAT	pLI	DOWN	GO:0042326	negative regulation of phosphorylation	8/69	395/13708	0.000796785	0.0944258	0.0850019	Cbfa2t3/Cnksr3/Dusp26/Efna1/Pik3ip1/Prkcz/Sfrp1/Sirt1
ChAT	pLI	DOWN	GO:0046883	regulation of hormone secretion	6/69	224/13708	0.000905064	0.0944258	0.0850019	Cckar/Edn1/Edn2/Nr1d1/Sfrp1/Sirt1
ChAT	pLI	DOWN	GO:0046545	development of primary female sexual characteristics	5/69	89/13708	8.34662e-05	0.0615713	0.0554264	Edn2/Lhfpl2/Nupr1/Sfrp1/Sirt1
ChAT	pLI	DOWN	GO:0046660	female sex differentiation	5/69	100/13708	0.000145066	0.0615713	0.0554264	Edn2/Lhfpl2/Nupr1/Sfrp1/Sirt1
ChAT	pLI	DOWN	GO:0045137	development of primary sexual characteristics	5/69	159/13708	0.00121858	0.0971539	0.0874577	Edn2/Lhfpl2/Nupr1/Sfrp1/Sirt1
ChAT	pLI	DOWN	GO:0046888	negative regulation of hormone secretion	4/69	72/13708	0.000467421	0.0745323	0.0670939	Edn1/Edn2/Sfrp1/Sirt1
ChAT	pLI	DOWN	GO:0006690	icosanoid metabolic process	4/69	69/13708	0.000397252	0.0745323	0.0670939	Cyp2d34/Edn1/Edn2/Sirt1
ChAT	pLI	DOWN	GO:0033559	unsaturated fatty acid metabolic process	4/69	63/13708	0.000279992	0.0745323	0.0670939	Cyp2d34/Edn1/Edn2/Sirt1
ChAT	pLI	DOWN	GO:0008585	female gonad development	4/69	86/13708	0.000915187	0.0944258	0.0850019	Edn2/Nupr1/Sfrp1/Sirt1
ChAT	pLI	DOWN	GO:1901568	fatty acid derivative metabolic process	4/69	86/13708	0.000915187	0.0944258	0.0850019	Cyp2d34/Edn1/Edn2/Sirt1
ChAT	pLI	DOWN	GO:0010460	positive regulation of heart rate	3/69	22/13708	0.000175517	0.0615713	0.0554264	Edn1/Edn2/Sirt1
ChAT	pLI	DOWN	GO:0001516	prostaglandin biosynthetic process	3/69	21/13708	0.00015213	0.0615713	0.0554264	Edn1/Edn2/Sirt1
ChAT	pLI	DOWN	GO:0046457	prostanoid biosynthetic process	3/69	21/13708	0.00015213	0.0615713	0.0554264	Edn1/Edn2/Sirt1
ChAT	pLI	DOWN	GO:0006636	unsaturated fatty acid biosynthetic process	3/69	30/13708	0.000449578	0.0745323	0.0670939	Edn1/Edn2/Sirt1
ChAT	pLI	DOWN	GO:0006692	prostanoid metabolic process	3/69	30/13708	0.000449578	0.0745323	0.0670939	Edn1/Edn2/Sirt1
ChAT	pLI	DOWN	GO:0006693	prostaglandin metabolic process	3/69	30/13708	0.000449578	0.0745323	0.0670939	Edn1/Edn2/Sirt1
ChAT	pLI	DOWN	GO:0045823	positive regulation of heart contraction	3/69	33/13708	0.000597674	0.08064	0.072592	Edn1/Edn2/Sirt1
ChAT	pLI	DOWN	GO:0046456	icosanoid biosynthetic process	3/69	33/13708	0.000597674	0.08064	0.072592	Edn1/Edn2/Sirt1
ChAT	pLI	DOWN	GO:0042771	intrinsic apoptotic signaling pathway in response to DNA damage by p53 class mediator	3/69	41/13708	0.00113463	0.0947687	0.0853106	Bbc3/Nupr1/Sirt1
ChAT	pLI	DOWN	GO:0014824	artery smooth muscle contraction	2/69	10/13708	0.00109478	0.0947687	0.0853106	Edn1/Edn2
ChAT	pLI	DOWN	GO:0061469	regulation of type B pancreatic cell proliferation	2/69	10/13708	0.00109478	0.0947687	0.0853106	Nr1d1/Sfrp1
ChAT	pLI	DOWN	GO:1904251	regulation of bile acid metabolic process	2/69	10/13708	0.00109478	0.0947687	0.0853106	Nr1d1/Sirt1
ChAT	dSI	UP	GO:0048660	regulation of smooth muscle cell proliferation	9/78	145/13431	1.5038e-07	0.000135452	0.000111681	Adamts1/Cnn1/Egr1/Ereg/Hbegf/Hmgcr/Nr4a3/Ptgs2/Trib1
ChAT	dSI	UP	GO:0048659	smooth muscle cell proliferation	9/78	150/13431	2.01068e-07	0.000135452	0.000111681	Adamts1/Cnn1/Egr1/Ereg/Hbegf/Hmgcr/Nr4a3/Ptgs2/Trib1
ChAT	dSI	UP	GO:0001525	angiogenesis	14/78	438/13431	1.90101e-07	0.000135452	0.000111681	Adamts1/Adamts9/Apold1/Ereg/Flna/Fn1/Hbegf/Hk2/Hspb1/Id1/Itga5/Nr4a1/Ptgs2/Serpine1
ChAT	dSI	UP	GO:0048661	positive regulation of smooth muscle cell proliferation	7/78	98/13431	1.53457e-06	0.000775344	0.000639271	Adamts1/Egr1/Ereg/Hbegf/Hmgcr/Nr4a3/Ptgs2
ChAT	dSI	UP	GO:0033002	muscle cell proliferation	9/78	198/13431	2.07826e-06	0.000840034	0.000692608	Adamts1/Cnn1/Egr1/Ereg/Hbegf/Hmgcr/Nr4a3/Ptgs2/Trib1
ChAT	dSI	UP	GO:0009648	photoperiodism	4/78	21/13431	5.84377e-06	0.00168718	0.00139108	Bhlhe40/Cry1/Per2/Sik1
ChAT	dSI	UP	GO:0043153	entrainment of circadian clock by photoperiod	4/78	21/13431	5.84377e-06	0.00168718	0.00139108	Bhlhe40/Cry1/Per2/Sik1
ChAT	dSI	UP	GO:0009649	entrainment of circadian clock	4/78	22/13431	7.11097e-06	0.00179641	0.00148114	Bhlhe40/Cry1/Per2/Sik1
ChAT	dSI	UP	GO:0007519	skeletal muscle tissue development	7/78	137/13431	1.42406e-05	0.00319781	0.0026366	Atf3/Egr1/Fos/Hmgcr/Homer1/Maff/Nr4a1
ChAT	dSI	UP	GO:0060538	skeletal muscle organ development	7/78	144/13431	1.96917e-05	0.00369815	0.00304912	Atf3/Egr1/Fos/Hmgcr/Homer1/Maff/Nr4a1
ChAT	dSI	UP	GO:0035914	skeletal muscle cell differentiation	5/78	58/13431	2.09025e-05	0.00369815	0.00304912	Atf3/Egr1/Fos/Maff/Nr4a1
ChAT	dSI	UP	GO:0061469	regulation of type B pancreatic cell proliferation	3/78	10/13431	2.19583e-05	0.00369815	0.00304912	Errfi1/Nr4a1/Nr4a3
ChAT	dSI	UP	GO:0048511	rhythmic process	8/78	206/13431	2.49788e-05	0.00388325	0.00320174	Adamts1/Bhlhe40/Cry1/Egr1/Ereg/Id1/Per2/Sik1
ChAT	dSI	UP	GO:1901342	regulation of vasculature development	9/78	278/13431	3.20417e-05	0.00462545	0.00381368	Adamts1/Adamts9/Egr1/Hk2/Hspb1/Id1/Itga5/Ptgs2/Serpine1
ChAT	dSI	UP	GO:0030856	regulation of epithelial cell differentiation	6/78	115/13431	5.37567e-05	0.00724281	0.0059717	Apold1/Ccnd1/Errfi1/Id1/Maff/Serpine1
ChAT	dSI	UP	GO:0030335	positive regulation of cell migration	11/78	458/13431	6.36002e-05	0.00803349	0.00662362	Adamts1/Egr1/Flna/Fn1/Hbegf/Hspb1/Itga5/Itga6/Nr4a3/Ptgs2/Serpine1
ChAT	dSI	UP	GO:0006469	negative regulation of protein kinase activity	7/78	178/13431	7.63442e-05	0.00866706	0.007146	Dusp1/Dusp6/Dusp8/Errfi1/Hmgcr/Hspb1/Trib1
ChAT	dSI	UP	GO:2000147	positive regulation of cell motility	11/78	468/13431	7.7193e-05	0.00866706	0.007146	Adamts1/Egr1/Flna/Fn1/Hbegf/Hspb1/Itga5/Itga6/Nr4a3/Ptgs2/Serpine1
ChAT	dSI	UP	GO:0009314	response to radiation	9/78	320/13431	9.51157e-05	0.00915375	0.00754728	Bhlhe40/Ccnd1/Ccnd2/Cry1/Egr1/Hmgcr/Per2/Plk3/Sik1
ChAT	dSI	UP	GO:0045765	regulation of angiogenesis	8/78	248/13431	9.28288e-05	0.00915375	0.00754728	Adamts1/Adamts9/Hk2/Hspb1/Id1/Itga5/Ptgs2/Serpine1
ChAT	dSI	UP	GO:0014910	regulation of smooth muscle cell migration	5/78	79/13431	9.34988e-05	0.00915375	0.00754728	Adamts1/Egr1/Nr4a3/Serpine1/Trib1
ChAT	dSI	UP	GO:0051272	positive regulation of cellular component movement	11/78	483/13431	0.000102235	0.00939166	0.00774343	Adamts1/Egr1/Flna/Fn1/Hbegf/Hspb1/Itga5/Itga6/Nr4a3/Ptgs2/Serpine1
ChAT	dSI	UP	GO:0001819	positive regulation of cytokine production	9/78	328/13431	0.000114762	0.00991353	0.00817371	Ddx21/Egr1/Ereg/Hspb1/Nr4a3/Pde4b/Peli1/Ptgs2/Serpine1
ChAT	dSI	UP	GO:0033673	negative regulation of kinase activity	7/78	192/13431	0.000122643	0.00991353	0.00817371	Dusp1/Dusp6/Dusp8/Errfi1/Hmgcr/Hspb1/Trib1
ChAT	dSI	UP	GO:0014909	smooth muscle cell migration	5/78	85/13431	0.000132442	0.00991353	0.00817371	Adamts1/Egr1/Nr4a3/Serpine1/Trib1
ChAT	dSI	UP	GO:0000188	inactivation of MAPK activity	3/78	17/13431	0.000120835	0.00991353	0.00817371	Dusp1/Dusp6/Dusp8
ChAT	dSI	UP	GO:0040017	positive regulation of locomotion	11/78	496/13431	0.000129278	0.00991353	0.00817371	Adamts1/Egr1/Flna/Fn1/Hbegf/Hspb1/Itga5/Itga6/Nr4a3/Ptgs2/Serpine1
ChAT	dSI	UP	GO:0014706	striated muscle tissue development	9/78	340/13431	0.000150551	0.0107096	0.00883005	Adamts9/Atf3/Egr1/Fos/Hmgcr/Homer1/Maff/Nr4a1/Sik1
ChAT	dSI	UP	GO:0043433	negative regulation of DNA-binding transcription factor activity	6/78	139/13431	0.000153675	0.0107096	0.00883005	Bhlhe40/Flna/Id1/Peli1/Sik1/Trib1
ChAT	dSI	UP	GO:0044342	type B pancreatic cell proliferation	3/78	19/13431	0.000170755	0.0115032	0.00948441	Errfi1/Nr4a1/Nr4a3
ChAT	dSI	UP	GO:0045444	fat cell differentiation	7/78	206/13431	0.000189576	0.0123592	0.0101901	Ccnd1/Itga6/Nr4a1/Nr4a2/Nr4a3/Per2/Ptgs2
ChAT	dSI	UP	GO:0061077	chaperone-mediated protein folding	4/78	50/13431	0.00019792	0.0124999	0.0103061	Dnajb4/Hspa1a/Hspa1b/Hspb1
ChAT	dSI	UP	GO:0060537	muscle tissue development	9/78	357/13431	0.000216884	0.0131729	0.010861	Adamts9/Atf3/Egr1/Fos/Hmgcr/Homer1/Maff/Nr4a1/Sik1
ChAT	dSI	UP	GO:0000082	G1/S transition of mitotic cell cycle	6/78	151/13431	0.000241166	0.0131729	0.010861	Adamts1/Bach1/Ccnd1/Ccnd2/Plk3/Rhou
ChAT	dSI	UP	GO:0014812	muscle cell migration	5/78	96/13431	0.000234846	0.0131729	0.010861	Adamts1/Egr1/Nr4a3/Serpine1/Trib1
ChAT	dSI	UP	GO:0010469	regulation of signaling receptor activity	5/78	96/13431	0.000234846	0.0131729	0.010861	Ereg/Errfi1/Homer1/Pcsk9/Serpine1
ChAT	dSI	UP	GO:0044057	regulation of system process	10/78	442/13431	0.000228588	0.0131729	0.010861	Cry1/Errfi1/Flna/Hbegf/Homer1/Nr4a3/Pde4b/Per2/Ptgs2/Rims1
ChAT	dSI	UP	GO:0043409	negative regulation of MAPK cascade	6/78	152/13431	0.000249929	0.0132923	0.0109595	Atf3/Dusp1/Dusp6/Dusp8/Errfi1/Hmgcr
ChAT	dSI	UP	GO:0006986	response to unfolded protein	5/78	98/13431	0.000258579	0.0133997	0.0110481	Atf3/Ccnd1/Hspa1a/Hspa1b/Hspb1
ChAT	dSI	UP	GO:1902532	negative regulation of intracellular signal transduction	10/78	452/13431	0.000273505	0.0138189	0.0113937	Atf3/Dusp1/Dusp6/Dusp8/Errfi1/Hmgcr/Hspb1/Pde4b/Ptgs2/Sik1
ChAT	dSI	UP	GO:0051348	negative regulation of transferase activity	7/78	222/13431	0.000299445	0.0147604	0.01217	Dusp1/Dusp6/Dusp8/Errfi1/Hmgcr/Hspb1/Trib1
ChAT	dSI	UP	GO:0030728	ovulation	3/78	23/13431	0.000306906	0.014768	0.0121762	Adamts1/Ereg/Ptgs2
ChAT	dSI	UP	GO:0003012	muscle system process	8/78	298/13431	0.000326042	0.0151206	0.0124669	Errfi1/Flna/Homer1/Kcnj8/Nr4a3/Pde4b/Ptgs2/Synm
ChAT	dSI	UP	GO:0006094	gluconeogenesis	4/78	57/13431	0.000329196	0.0151206	0.0124669	Atf3/Cry1/Per2/Sik1
ChAT	dSI	UP	GO:0044843	cell cycle G1/S phase transition	6/78	163/13431	0.000363884	0.0163424	0.0134743	Adamts1/Bach1/Ccnd1/Ccnd2/Plk3/Rhou
ChAT	dSI	UP	GO:1904018	positive regulation of vasculature development	6/78	164/13431	0.000375976	0.0165184	0.0136195	Egr1/Hk2/Hspb1/Itga5/Ptgs2/Serpine1
ChAT	dSI	UP	GO:0019319	hexose biosynthetic process	4/78	60/13431	0.000401074	0.0172462	0.0142195	Atf3/Cry1/Per2/Sik1
ChAT	dSI	UP	GO:0002931	response to ischemia	3/78	26/13431	0.000444955	0.0187345	0.0154466	Egr1/Hk2/Per2
ChAT	dSI	UP	GO:0006941	striated muscle contraction	5/78	111/13431	0.000460226	0.018982	0.0156507	Flna/Homer1/Kcnj8/Pde4b/Synm
ChAT	dSI	UP	GO:0007517	muscle organ development	8/78	315/13431	0.000472029	0.0190794	0.015731	Atf3/Des/Egr1/Fos/Hmgcr/Homer1/Maff/Nr4a1
ChAT	dSI	UP	GO:0043407	negative regulation of MAP kinase activity	4/78	63/13431	0.000483522	0.0191608	0.0157981	Dusp1/Dusp6/Dusp8/Hmgcr
ChAT	dSI	UP	GO:0010959	regulation of metal ion transport	8/78	318/13431	0.000502596	0.019165	0.0158016	Flna/Gem/Homer1/Pcsk9/Pde4b/Ptgs2/Serpine1/Sik1
ChAT	dSI	UP	GO:0051085	chaperone cofactor-dependent protein refolding	3/78	27/13431	0.000498489	0.019165	0.0158016	Dnajb4/Hspa1a/Hspa1b
ChAT	dSI	UP	GO:0070373	negative regulation of ERK1 and ERK2 cascade	4/78	64/13431	0.0005135	0.0192182	0.0158454	Atf3/Dusp1/Dusp6/Errfi1
ChAT	dSI	UP	GO:0046364	monosaccharide biosynthetic process	4/78	65/13431	0.000544779	0.019903	0.01641	Atf3/Cry1/Per2/Sik1
ChAT	dSI	UP	GO:0031400	negative regulation of protein modification process	10/78	494/13431	0.000551492	0.019903	0.01641	Atf3/Cry1/Dusp1/Dusp6/Dusp8/Errfi1/Hmgcr/Hspb1/Per2/Trib1
ChAT	dSI	UP	GO:0035966	response to topologically incorrect protein	5/78	117/13431	0.000585611	0.0207635	0.0171195	Atf3/Ccnd1/Hspa1a/Hspa1b/Hspb1
ChAT	dSI	UP	GO:1903364	positive regulation of cellular protein catabolic process	5/78	118/13431	0.000608776	0.0212127	0.0174899	Hspa1a/Hspa1b/Pcsk9/Plk3/Trib1
ChAT	dSI	UP	GO:0034762	regulation of transmembrane transport	9/78	416/13431	0.000662223	0.0223059	0.0183912	Flna/Gem/Hk2/Homer1/Kcnj8/Nr4a3/Pcsk9/Pde4b/Per2
ChAT	dSI	UP	GO:0031668	cellular response to extracellular stimulus	6/78	182/13431	0.000652777	0.0223059	0.0183912	Atf3/Fos/Itga6/Nr4a2/Pcsk9/Sik1
ChAT	dSI	UP	GO:0034620	cellular response to unfolded protein	4/78	69/13431	0.00068353	0.0226461	0.0186717	Atf3/Ccnd1/Hspa1a/Hspa1b
ChAT	dSI	UP	GO:0051084	'de novo' posttranslational protein folding	3/78	31/13431	0.000753371	0.0245575	0.0202476	Dnajb4/Hspa1a/Hspa1b
ChAT	dSI	UP	GO:1900087	positive regulation of G1/S transition of mitotic cell cycle	3/78	32/13431	0.000827845	0.0261418	0.0215539	Adamts1/Ccnd1/Ccnd2
ChAT	dSI	UP	GO:0006458	'de novo' protein folding	3/78	32/13431	0.000827845	0.0261418	0.0215539	Dnajb4/Hspa1a/Hspa1b
ChAT	dSI	UP	GO:0032436	positive regulation of proteasomal ubiquitin-dependent protein catabolic process	4/78	73/13431	0.000845635	0.0262927	0.0216784	Hspa1a/Hspa1b/Plk3/Trib1
ChAT	dSI	UP	GO:0030855	epithelial cell differentiation	9/78	439/13431	0.000970092	0.0292384	0.0241071	Apold1/Ccnd1/Errfi1/Flna/Id1/Maff/Ptgs2/Serpine1/Tagln
ChAT	dSI	UP	GO:0050673	epithelial cell proliferation	8/78	351/13431	0.000957975	0.0292384	0.0241071	Areg/Ccnd1/Ccnd2/Ereg/Errfi1/Id1/Nr4a1/Nr4a3
ChAT	dSI	UP	GO:0042035	regulation of cytokine biosynthetic process	4/78	76/13431	0.000983776	0.0292384	0.0241071	Egr1/Ereg/Errfi1/Hspb1
ChAT	dSI	UP	GO:0006935	chemotaxis	9/78	445/13431	0.00106714	0.0306584	0.0252779	Dusp1/Enah/Fn1/Hbegf/Hspb1/Nr4a1/Nr4a3/Pde4b/Serpine1
ChAT	dSI	UP	GO:0042330	taxis	9/78	447/13431	0.00110119	0.0306584	0.0252779	Dusp1/Enah/Fn1/Hbegf/Hspb1/Nr4a1/Nr4a3/Pde4b/Serpine1
ChAT	dSI	UP	GO:0001933	negative regulation of protein phosphorylation	8/78	359/13431	0.0011074	0.0306584	0.0252779	Atf3/Dusp1/Dusp6/Dusp8/Errfi1/Hmgcr/Hspb1/Trib1
ChAT	dSI	UP	GO:0042752	regulation of circadian rhythm	4/78	78/13431	0.00108424	0.0306584	0.0252779	Bhlhe40/Cry1/Per2/Sik1
ChAT	dSI	UP	GO:0043331	response to dsRNA	3/78	35/13431	0.00107881	0.0306584	0.0252779	Ddx21/Kcnj8/Peli1
ChAT	dSI	UP	GO:0006936	muscle contraction	6/78	207/13431	0.00127331	0.0347751	0.0286721	Flna/Homer1/Kcnj8/Pde4b/Ptgs2/Synm
ChAT	dSI	UP	GO:2000060	positive regulation of ubiquitin-dependent protein catabolic process	4/78	82/13431	0.00130641	0.0352035	0.0290253	Hspa1a/Hspa1b/Plk3/Trib1
ChAT	dSI	UP	GO:0050730	regulation of peptidyl-tyrosine phosphorylation	6/78	209/13431	0.00133761	0.0355698	0.0293273	Areg/Ereg/Errfi1/Hbegf/Itga5/Rap2b
ChAT	dSI	UP	GO:0071496	cellular response to external stimulus	6/78	211/13431	0.00140436	0.03686	0.0303911	Atf3/Fos/Itga6/Nr4a2/Pcsk9/Sik1
ChAT	dSI	UP	GO:0032496	response to lipopolysaccharide	6/78	212/13431	0.00143868	0.0372766	0.0307346	Kcnj8/Pde4b/Peli1/Ptgs2/Serpine1/Trib1
ChAT	dSI	UP	GO:0042089	cytokine biosynthetic process	4/78	85/13431	0.00149265	0.0381854	0.0314839	Egr1/Ereg/Errfi1/Hspb1
ChAT	dSI	UP	GO:0007623	circadian rhythm	5/78	145/13431	0.0015352	0.0387769	0.0319716	Bhlhe40/Cry1/Id1/Per2/Sik1
ChAT	dSI	UP	GO:0045766	positive regulation of angiogenesis	5/78	147/13431	0.0016309	0.0387769	0.0319716	Hk2/Hspb1/Itga5/Ptgs2/Serpine1
ChAT	dSI	UP	GO:0007173	epidermal growth factor receptor signaling pathway	4/78	87/13431	0.00162662	0.0387769	0.0319716	Areg/Ereg/Errfi1/Hbegf
ChAT	dSI	UP	GO:0035967	cellular response to topologically incorrect protein	4/78	87/13431	0.00162662	0.0387769	0.0319716	Atf3/Ccnd1/Hspa1a/Hspa1b
ChAT	dSI	UP	GO:0042107	cytokine metabolic process	4/78	87/13431	0.00162662	0.0387769	0.0319716	Egr1/Ereg/Errfi1/Hspb1
ChAT	dSI	UP	GO:1902808	positive regulation of cell cycle G1/S phase transition	3/78	40/13431	0.00159495	0.0387769	0.0319716	Adamts1/Ccnd1/Ccnd2
ChAT	dSI	UP	GO:0042180	cellular ketone metabolic process	5/78	148/13431	0.00168036	0.0394884	0.0325582	Coq10b/Egr1/Hmgcr/Nr4a3/Ptgs2
ChAT	dSI	UP	GO:0008406	gonad development	5/78	149/13431	0.00173091	0.0395889	0.032641	Adamts1/Ccnd1/Ereg/Flna/Serpine1
ChAT	dSI	UP	GO:0007088	regulation of mitotic nuclear division	5/78	150/13431	0.00178258	0.0395889	0.032641	Ccnd1/Ccnd2/Ereg/Hspa1a/Hspa1b
ChAT	dSI	UP	GO:1901800	positive regulation of proteasomal protein catabolic process	4/78	89/13431	0.00176875	0.0395889	0.032641	Hspa1a/Hspa1b/Plk3/Trib1
ChAT	dSI	UP	GO:0086013	membrane repolarization during cardiac muscle cell action potential	2/78	11/13431	0.00177016	0.0395889	0.032641	Flna/Kcnj8
ChAT	dSI	UP	GO:1901841	regulation of high voltage-gated calcium channel activity	2/78	11/13431	0.00177016	0.0395889	0.032641	Gem/Pde4b
ChAT	dSI	UP	GO:0009416	response to light stimulus	6/78	223/13431	0.00185999	0.0408591	0.0336884	Bhlhe40/Ccnd1/Cry1/Hmgcr/Per2/Sik1
ChAT	dSI	UP	GO:0045137	development of primary sexual characteristics	5/78	153/13431	0.00194437	0.0418039	0.0344674	Adamts1/Ccnd1/Ereg/Flna/Serpine1
ChAT	dSI	UP	GO:0006006	glucose metabolic process	5/78	153/13431	0.00194437	0.0418039	0.0344674	Atf3/Cry1/Hk2/Per2/Sik1
ChAT	dSI	UP	GO:0042326	negative regulation of phosphorylation	8/78	395/13431	0.0020272	0.042828	0.0353117	Atf3/Dusp1/Dusp6/Dusp8/Errfi1/Hmgcr/Hspb1/Trib1
ChAT	dSI	UP	GO:0002237	response to molecule of bacterial origin	6/78	227/13431	0.00203438	0.042828	0.0353117	Kcnj8/Pde4b/Peli1/Ptgs2/Serpine1/Trib1
ChAT	dSI	UP	GO:0042698	ovulation cycle	3/78	44/13431	0.00210272	0.0436415	0.0359824	Adamts1/Egr1/Ereg
ChAT	dSI	UP	GO:0051549	positive regulation of keratinocyte migration	2/78	12/13431	0.00211621	0.0436415	0.0359824	Hbegf/Serpine1
ChAT	dSI	UP	GO:2000045	regulation of G1/S transition of mitotic cell cycle	4/78	94/13431	0.00216138	0.0441227	0.0363792	Adamts1/Ccnd1/Ccnd2/Plk3
ChAT	dSI	UP	GO:0038127	ERBB signaling pathway	4/78	95/13431	0.00224655	0.0454029	0.0374347	Areg/Ereg/Errfi1/Hbegf
ChAT	dSI	UP	GO:0060326	cell chemotaxis	6/78	233/13431	0.00231887	0.0464004	0.0382571	Dusp1/Hbegf/Hspb1/Nr4a1/Pde4b/Serpine1
ChAT	dSI	UP	GO:0043618	regulation of transcription from RNA polymerase II promoter in response to stress	3/78	46/13431	0.00239013	0.0473575	0.0390462	Atf3/Bach1/Egr1
ChAT	dSI	UP	GO:0050679	positive regulation of epithelial cell proliferation	5/78	163/13431	0.00256182	0.0479393	0.039526	Ccnd1/Ccnd2/Id1/Nr4a1/Nr4a3
ChAT	dSI	UP	GO:1904705	regulation of vascular smooth muscle cell proliferation	3/78	47/13431	0.00254251	0.0479393	0.039526	Adamts1/Cnn1/Nr4a3
ChAT	dSI	UP	GO:1990874	vascular smooth muscle cell proliferation	3/78	47/13431	0.00254251	0.0479393	0.039526	Adamts1/Cnn1/Nr4a3
ChAT	dSI	UP	GO:0032651	regulation of interleukin-1 beta production	3/78	47/13431	0.00254251	0.0479393	0.039526	Egr1/Errfi1/Hspb1
ChAT	dSI	UP	GO:0061418	regulation of transcription from RNA polymerase II promoter in response to hypoxia	2/78	13/13431	0.00249158	0.0479393	0.039526	Bach1/Egr1
ChAT	dSI	UP	GO:0051547	regulation of keratinocyte migration	2/78	13/13431	0.00249158	0.0479393	0.039526	Hbegf/Serpine1
ChAT	dSI	UP	GO:0140014	mitotic nuclear division	6/78	240/13431	0.00268765	0.0492941	0.040643	Ccnd1/Ccnd2/Ereg/Flna/Hspa1a/Hspa1b
ChAT	dSI	UP	GO:0071901	negative regulation of protein serine/threonine kinase activity	4/78	100/13431	0.0027074	0.0492941	0.040643	Dusp1/Dusp6/Dusp8/Hmgcr
ChAT	dSI	UP	GO:1903052	positive regulation of proteolysis involved in cellular protein catabolic process	4/78	100/13431	0.0027074	0.0492941	0.040643	Hspa1a/Hspa1b/Plk3/Trib1
ChAT	dSI	UP	GO:0051783	regulation of nuclear division	5/78	166/13431	0.00277204	0.0500205	0.0412419	Ccnd1/Ccnd2/Ereg/Hspa1a/Hspa1b
ChAT	dSI	UP	GO:0002040	sprouting angiogenesis	4/78	101/13431	0.00280677	0.050199	0.0413891	Adamts9/Itga5/Nr4a1/Ptgs2
ChAT	dSI	UP	GO:0042108	positive regulation of cytokine biosynthetic process	3/78	49/13431	0.00286497	0.0507904	0.0418767	Egr1/Ereg/Hspb1
ChAT	dSI	UP	GO:0042754	negative regulation of circadian rhythm	2/78	14/13431	0.00289593	0.0508928	0.0419612	Cry1/Per2
ChAT	dSI	UP	GO:0010631	epithelial cell migration	6/78	245/13431	0.00297691	0.051865	0.0427627	Adamts9/Hbegf/Hspb1/Nr4a1/Ptgs2/Serpine1
ChAT	dSI	UP	GO:0090132	epithelium migration	6/78	246/13431	0.00303746	0.0520229	0.0428929	Adamts9/Hbegf/Hspb1/Nr4a1/Ptgs2/Serpine1
ChAT	dSI	UP	GO:0043620	regulation of DNA-templated transcription in response to stress	3/78	50/13431	0.00303521	0.0520229	0.0428929	Atf3/Bach1/Egr1
ChAT	dSI	UP	GO:0090130	tissue migration	6/78	247/13431	0.00309892	0.0526296	0.0433931	Adamts9/Hbegf/Hspb1/Nr4a1/Ptgs2/Serpine1
ChAT	dSI	UP	GO:1902806	regulation of cell cycle G1/S phase transition	4/78	106/13431	0.00334135	0.0549014	0.0452663	Adamts1/Ccnd1/Ccnd2/Plk3
ChAT	dSI	UP	GO:0044321	response to leptin	2/78	15/13431	0.00332891	0.0549014	0.0452663	Ccnd1/Nr4a3
ChAT	dSI	UP	GO:0006743	ubiquinone metabolic process	2/78	15/13431	0.00332891	0.0549014	0.0452663	Coq10b/Hmgcr
ChAT	dSI	UP	GO:0086011	membrane repolarization during action potential	2/78	15/13431	0.00332891	0.0549014	0.0452663	Flna/Kcnj8
ChAT	dSI	UP	GO:0007346	regulation of mitotic cell cycle	8/78	431/13431	0.00346762	0.0565167	0.046598	Adamts1/Ccnd1/Ccnd2/Ereg/Hspa1a/Hspa1b/Plk3/Sik1
ChAT	dSI	UP	GO:0034765	regulation of ion transmembrane transport	7/78	341/13431	0.0036079	0.0583325	0.0480952	Flna/Gem/Homer1/Kcnj8/Pcsk9/Pde4b/Per2
ChAT	dSI	UP	GO:0032434	regulation of proteasomal ubiquitin-dependent protein catabolic process	4/78	109/13431	0.00369334	0.05924	0.0488434	Hspa1a/Hspa1b/Plk3/Trib1
ChAT	dSI	UP	GO:0032922	circadian regulation of gene expression	3/78	54/13431	0.00377783	0.0593797	0.0489586	Bhlhe40/Cry1/Per2
ChAT	dSI	UP	GO:0086003	cardiac muscle cell contraction	3/78	54/13431	0.00377783	0.0593797	0.0489586	Flna/Kcnj8/Pde4b
ChAT	dSI	UP	GO:0051546	keratinocyte migration	2/78	16/13431	0.0037902	0.0593797	0.0489586	Hbegf/Serpine1
ChAT	dSI	UP	GO:0043434	response to peptide hormone	6/78	258/13431	0.00383817	0.0596688	0.0491969	Cry1/Egr1/Nr4a1/Nr4a2/Nr4a3/Pcsk9
ChAT	dSI	UP	GO:0018108	peptidyl-tyrosine phosphorylation	6/78	261/13431	0.00406079	0.0604151	0.0498123	Areg/Ereg/Errfi1/Hbegf/Itga5/Rap2b
ChAT	dSI	UP	GO:0018212	peptidyl-tyrosine modification	6/78	264/13431	0.00429286	0.0604151	0.0498123	Areg/Ereg/Errfi1/Hbegf/Itga5/Rap2b
ChAT	dSI	UP	GO:0070372	regulation of ERK1 and ERK2 cascade	6/78	264/13431	0.00429286	0.0604151	0.0498123	Atf3/Dusp1/Dusp6/Errfi1/Fn1/Hmgcr
ChAT	dSI	UP	GO:0019318	hexose metabolic process	5/78	181/13431	0.00401488	0.0604151	0.0498123	Atf3/Cry1/Hk2/Per2/Sik1
ChAT	dSI	UP	GO:0010810	regulation of cell-substrate adhesion	5/78	184/13431	0.00430462	0.0604151	0.0498123	Flna/Fn1/Itga5/Itga6/Serpine1
ChAT	dSI	UP	GO:1903522	regulation of blood circulation	5/78	181/13431	0.00401488	0.0604151	0.0498123	Flna/Hbegf/Pde4b/Per2/Ptgs2
ChAT	dSI	UP	GO:0007613	memory	4/78	114/13431	0.00433458	0.0604151	0.0498123	Ccnd2/Egr1/Itga5/Ptgs2
ChAT	dSI	UP	GO:0010811	positive regulation of cell-substrate adhesion	4/78	112/13431	0.00406972	0.0604151	0.0498123	Flna/Fn1/Itga5/Itga6
ChAT	dSI	UP	GO:0010951	negative regulation of endopeptidase activity	4/78	114/13431	0.00433458	0.0604151	0.0498123	Hspa1b/Nr4a1/Ptgs2/Serpine1
ChAT	dSI	UP	GO:0032611	interleukin-1 beta production	3/78	56/13431	0.00418708	0.0604151	0.0498123	Egr1/Errfi1/Hspb1
ChAT	dSI	UP	GO:0090307	mitotic spindle assembly	3/78	56/13431	0.00418708	0.0604151	0.0498123	Flna/Hspa1a/Hspa1b
ChAT	dSI	UP	GO:0033627	cell adhesion mediated by integrin	3/78	55/13431	0.00397924	0.0604151	0.0498123	Itga5/Itga6/Serpine1
ChAT	dSI	UP	GO:1904754	positive regulation of vascular associated smooth muscle cell migration	2/78	17/13431	0.00427944	0.0604151	0.0498123	Adamts1/Nr4a3
ChAT	dSI	UP	GO:0045737	positive regulation of cyclin-dependent protein serine/threonine kinase activity	2/78	17/13431	0.00427944	0.0604151	0.0498123	Ccnd1/Ccnd2
ChAT	dSI	UP	GO:0061081	positive regulation of myeloid leukocyte cytokine production involved in immune response	2/78	17/13431	0.00427944	0.0604151	0.0498123	Ddx21/Nr4a3
ChAT	dSI	UP	GO:0001667	ameboidal-type cell migration	7/78	354/13431	0.00442592	0.0608489	0.0501699	Adamts9/Fn1/Hbegf/Hspb1/Nr4a1/Ptgs2/Serpine1
ChAT	dSI	UP	GO:0014911	positive regulation of smooth muscle cell migration	3/78	57/13431	0.00440141	0.0608489	0.0501699	Adamts1/Egr1/Nr4a3
ChAT	dSI	UP	GO:0008015	blood circulation	7/78	355/13431	0.00449422	0.0611169	0.0503909	Flna/Hbegf/Hmgcr/Kcnj8/Pde4b/Per2/Ptgs2
ChAT	dSI	UP	GO:0045732	positive regulation of protein catabolic process	5/78	186/13431	0.0045059	0.0611169	0.0503909	Hspa1a/Hspa1b/Pcsk9/Plk3/Trib1
ChAT	dSI	UP	GO:0010035	response to inorganic substance	7/78	356/13431	0.00456331	0.061483	0.0506928	Fn1/Fos/Fosb/Homer1/Nr4a1/Nr4a2/Nr4a3
ChAT	dSI	UP	GO:0042060	wound healing	6/78	270/13431	0.00478631	0.0625379	0.0515625	Flna/Fn1/Hbegf/Hmgcr/Rap2b/Serpine1
ChAT	dSI	UP	GO:0007548	sex differentiation	5/78	188/13431	0.00471381	0.0625379	0.0515625	Adamts1/Ccnd1/Ereg/Flna/Serpine1
ChAT	dSI	UP	GO:0042533	tumor necrosis factor biosynthetic process	2/78	18/13431	0.00479633	0.0625379	0.0515625	Errfi1/Hspb1
ChAT	dSI	UP	GO:0042534	regulation of tumor necrosis factor biosynthetic process	2/78	18/13431	0.00479633	0.0625379	0.0515625	Errfi1/Hspb1
ChAT	dSI	UP	GO:1901673	regulation of mitotic spindle assembly	2/78	18/13431	0.00479633	0.0625379	0.0515625	Hspa1a/Hspa1b
ChAT	dSI	UP	GO:0048146	positive regulation of fibroblast proliferation	3/78	59/13431	0.00484976	0.0628293	0.0518028	Ereg/Fn1/Serpine1
ChAT	dSI	UP	GO:0010632	regulation of epithelial cell migration	5/78	191/13431	0.00503837	0.06462	0.0532792	Adamts9/Hbegf/Hspb1/Ptgs2/Serpine1
ChAT	dSI	UP	GO:1903670	regulation of sprouting angiogenesis	3/78	60/13431	0.00508391	0.06462	0.0532792	Adamts9/Itga5/Ptgs2
ChAT	dSI	UP	GO:0032652	regulation of interleukin-1 production	3/78	60/13431	0.00508391	0.06462	0.0532792	Egr1/Errfi1/Hspb1
ChAT	dSI	UP	GO:0003013	circulatory system process	7/78	364/13431	0.00514548	0.0649938	0.0535874	Flna/Hbegf/Hmgcr/Kcnj8/Pde4b/Per2/Ptgs2
ChAT	dSI	UP	GO:0071900	regulation of protein serine/threonine kinase activity	7/78	365/13431	0.00522201	0.0650191	0.0536083	Ccnd1/Ccnd2/Dusp1/Dusp6/Dusp8/Hmgcr/Trib1
ChAT	dSI	UP	GO:0060749	mammary gland alveolus development	2/78	19/13431	0.00534051	0.0650191	0.0536083	Areg/Ccnd1
ChAT	dSI	UP	GO:0061377	mammary gland lobule development	2/78	19/13431	0.00534051	0.0650191	0.0536083	Areg/Ccnd1
ChAT	dSI	UP	GO:1904031	positive regulation of cyclin-dependent protein kinase activity	2/78	19/13431	0.00534051	0.0650191	0.0536083	Ccnd1/Ccnd2
ChAT	dSI	UP	GO:0044819	mitotic G1/S transition checkpoint	2/78	19/13431	0.00534051	0.0650191	0.0536083	Ccnd1/Plk3
ChAT	dSI	UP	GO:0003009	skeletal muscle contraction	2/78	19/13431	0.00534051	0.0650191	0.0536083	Homer1/Synm
ChAT	dSI	UP	GO:0071347	cellular response to interleukin-1	3/78	62/13431	0.00557239	0.0674359	0.0556009	Egr1/Fn1/Serpine1
ChAT	dSI	UP	GO:0070371	ERK1 and ERK2 cascade	6/78	280/13431	0.0057001	0.0677762	0.0558815	Atf3/Dusp1/Dusp6/Errfi1/Fn1/Hmgcr
ChAT	dSI	UP	GO:1903320	regulation of protein modification by small protein conjugation or removal	5/78	197/13431	0.00573465	0.0677762	0.0558815	Cry1/Egr1/Peli1/Per2/Trib1
ChAT	dSI	UP	GO:0090257	regulation of muscle system process	5/78	197/13431	0.00573465	0.0677762	0.0558815	Errfi1/Flna/Nr4a3/Pde4b/Ptgs2
ChAT	dSI	UP	GO:2001234	negative regulation of apoptotic signaling pathway	5/78	197/13431	0.00573465	0.0677762	0.0558815	Hspb1/Itga6/Nr4a2/Ptgs2/Serpine1
ChAT	dSI	UP	GO:0031589	cell-substrate adhesion	6/78	282/13431	0.00589721	0.0681376	0.0561795	Adamts9/Flna/Fn1/Itga5/Itga6/Serpine1
ChAT	dSI	UP	GO:0005996	monosaccharide metabolic process	5/78	199/13431	0.00598114	0.0681376	0.0561795	Atf3/Cry1/Hk2/Per2/Sik1
ChAT	dSI	UP	GO:0051924	regulation of calcium ion transport	5/78	199/13431	0.00598114	0.0681376	0.0561795	Gem/Homer1/Pde4b/Ptgs2/Serpine1
ChAT	dSI	UP	GO:0010634	positive regulation of epithelial cell migration	4/78	125/13431	0.00600123	0.0681376	0.0561795	Hbegf/Hspb1/Ptgs2/Serpine1
ChAT	dSI	UP	GO:0035987	endodermal cell differentiation	2/78	20/13431	0.00591167	0.0681376	0.0561795	Fn1/Itga5
ChAT	dSI	UP	GO:0042026	protein refolding	2/78	20/13431	0.00591167	0.0681376	0.0561795	Hspa1a/Hspa1b
ChAT	dSI	UP	GO:0014912	negative regulation of smooth muscle cell migration	2/78	20/13431	0.00591167	0.0681376	0.0561795	Serpine1/Trib1
ChAT	dSI	UP	GO:0010563	negative regulation of phosphorus metabolic process	8/78	474/13431	0.0061164	0.0686736	0.0566214	Atf3/Dusp1/Dusp6/Dusp8/Errfi1/Hmgcr/Hspb1/Trib1
ChAT	dSI	UP	GO:0045936	negative regulation of phosphate metabolic process	8/78	474/13431	0.0061164	0.0686736	0.0566214	Atf3/Dusp1/Dusp6/Dusp8/Errfi1/Hmgcr/Hspb1/Trib1
ChAT	dSI	UP	GO:0006457	protein folding	4/78	127/13431	0.00634418	0.0708375	0.0584056	Dnajb4/Hspa1a/Hspa1b/Hspb1
ChAT	dSI	UP	GO:0071870	cellular response to catecholamine stimulus	2/78	21/13431	0.00650949	0.0722839	0.0595982	Nr4a3/Pde4b
ChAT	dSI	UP	GO:1901214	regulation of neuron death	6/78	291/13431	0.00684645	0.0756103	0.0623407	Egr1/Fos/Nr4a2/Nr4a3/Pcsk9/Set
ChAT	dSI	UP	GO:0009991	response to extracellular stimulus	6/78	292/13431	0.00695839	0.0758794	0.0625626	Atf3/Fos/Itga6/Nr4a2/Pcsk9/Sik1
ChAT	dSI	UP	GO:0030534	adult behavior	4/78	131/13431	0.00706869	0.0758794	0.0625626	Ccnd2/Homer1/Nr4a2/Nr4a3
ChAT	dSI	UP	GO:1904738	vascular associated smooth muscle cell migration	2/78	22/13431	0.00713364	0.0758794	0.0625626	Adamts1/Nr4a3
ChAT	dSI	UP	GO:1904752	regulation of vascular associated smooth muscle cell migration	2/78	22/13431	0.00713364	0.0758794	0.0625626	Adamts1/Nr4a3
ChAT	dSI	UP	GO:0090025	regulation of monocyte chemotaxis	2/78	22/13431	0.00713364	0.0758794	0.0625626	Dusp1/Serpine1
ChAT	dSI	UP	GO:0071868	cellular response to monoamine stimulus	2/78	22/13431	0.00713364	0.0758794	0.0625626	Nr4a3/Pde4b
ChAT	dSI	UP	GO:0071869	response to catecholamine	2/78	22/13431	0.00713364	0.0758794	0.0625626	Nr4a3/Pde4b
ChAT	dSI	UP	GO:0050678	regulation of epithelial cell proliferation	6/78	299/13431	0.00777959	0.0761811	0.0628114	Ccnd1/Ccnd2/Errfi1/Id1/Nr4a1/Nr4a3
ChAT	dSI	UP	GO:1901652	response to peptide	6/78	299/13431	0.00777959	0.0761811	0.0628114	Cry1/Egr1/Nr4a1/Nr4a2/Nr4a3/Pcsk9
ChAT	dSI	UP	GO:1903362	regulation of cellular protein catabolic process	5/78	209/13431	0.00732674	0.0761811	0.0628114	Hspa1a/Hspa1b/Pcsk9/Plk3/Trib1
ChAT	dSI	UP	GO:2000058	regulation of ubiquitin-dependent protein catabolic process	4/78	132/13431	0.00725801	0.0761811	0.0628114	Hspa1a/Hspa1b/Plk3/Trib1
ChAT	dSI	UP	GO:1901992	positive regulation of mitotic cell cycle phase transition	3/78	70/13431	0.00780281	0.0761811	0.0628114	Adamts1/Ccnd1/Ccnd2
ChAT	dSI	UP	GO:0032612	interleukin-1 production	3/78	70/13431	0.00780281	0.0761811	0.0628114	Egr1/Errfi1/Hspb1
ChAT	dSI	UP	GO:0061097	regulation of protein tyrosine kinase activity	3/78	70/13431	0.00780281	0.0761811	0.0628114	Ereg/Errfi1/Rap2b
ChAT	dSI	UP	GO:0070252	actin-mediated cell contraction	3/78	68/13431	0.007203	0.0761811	0.0628114	Flna/Kcnj8/Pde4b
ChAT	dSI	UP	GO:0043154	negative regulation of cysteine-type endopeptidase activity involved in apoptotic process	3/78	70/13431	0.00780281	0.0761811	0.0628114	Hspa1b/Nr4a1/Ptgs2
ChAT	dSI	UP	GO:1901661	quinone metabolic process	2/78	23/13431	0.0077838	0.0761811	0.0628114	Coq10b/Hmgcr
ChAT	dSI	UP	GO:0032369	negative regulation of lipid transport	2/78	23/13431	0.0077838	0.0761811	0.0628114	Cry1/Pcsk9
ChAT	dSI	UP	GO:0009299	mRNA transcription	2/78	23/13431	0.0077838	0.0761811	0.0628114	Ereg/Flna
ChAT	dSI	UP	GO:0099622	cardiac muscle cell membrane repolarization	2/78	23/13431	0.0077838	0.0761811	0.0628114	Flna/Kcnj8
ChAT	dSI	UP	GO:1901385	regulation of voltage-gated calcium channel activity	2/78	23/13431	0.0077838	0.0761811	0.0628114	Gem/Pde4b
ChAT	dSI	UP	GO:0035767	endothelial cell chemotaxis	2/78	23/13431	0.0077838	0.0761811	0.0628114	Hspb1/Nr4a1
ChAT	dSI	UP	GO:0071867	response to monoamine	2/78	23/13431	0.0077838	0.0761811	0.0628114	Nr4a3/Pde4b
ChAT	dSI	UP	GO:0089718	amino acid import across plasma membrane	2/78	23/13431	0.0077838	0.0761811	0.0628114	Per2/Slc7a1
ChAT	dSI	UP	GO:0006733	oxidoreduction coenzyme metabolic process	4/78	136/13431	0.00804876	0.0782046	0.0644797	Coq10b/Fmo2/Hk2/Hmgcr
ChAT	dSI	UP	GO:0031331	positive regulation of cellular catabolic process	6/78	304/13431	0.00840762	0.0802676	0.0661807	Hk2/Hspa1a/Hspa1b/Pcsk9/Plk3/Trib1
ChAT	dSI	UP	GO:0043523	regulation of neuron apoptotic process	5/78	216/13431	0.00838618	0.0802676	0.0661807	Egr1/Nr4a2/Nr4a3/Pcsk9/Set
ChAT	dSI	UP	GO:0044319	wound healing, spreading of cells	2/78	24/13431	0.00845967	0.0802676	0.0661807	Flna/Hbegf
ChAT	dSI	UP	GO:0090505	epiboly involved in wound healing	2/78	24/13431	0.00845967	0.0802676	0.0661807	Flna/Hbegf
ChAT	dSI	UP	GO:0090169	regulation of spindle assembly	2/78	24/13431	0.00845967	0.0802676	0.0661807	Hspa1a/Hspa1b
ChAT	dSI	UP	GO:0007611	learning or memory	5/78	218/13431	0.00870744	0.0815517	0.0672394	Ccnd2/Egr1/Hmgcr/Itga5/Ptgs2
ChAT	dSI	UP	GO:0009410	response to xenobiotic stimulus	4/78	139/13431	0.00867765	0.0815517	0.0672394	Egr1/Fmo2/Homer1/Nr4a2
ChAT	dSI	UP	GO:0001704	formation of primary germ layer	3/78	73/13431	0.00875641	0.0815517	0.0672394	Fn1/Itga5/Nr4a3
ChAT	dSI	UP	GO:2000117	negative regulation of cysteine-type endopeptidase activity	3/78	73/13431	0.00875641	0.0815517	0.0672394	Hspa1b/Nr4a1/Ptgs2
ChAT	dSI	UP	GO:0030336	negative regulation of cell migration	5/78	219/13431	0.00887123	0.0820787	0.0676739	Adamts9/Dusp1/Rap2b/Serpine1/Trib1
ChAT	dSI	UP	GO:0045931	positive regulation of mitotic cell cycle	4/78	140/13431	0.00889423	0.0820787	0.0676739	Adamts1/Ccnd1/Ccnd2/Ereg
ChAT	dSI	UP	GO:0070555	response to interleukin-1	3/78	74/13431	0.0090888	0.0826528	0.0681473	Egr1/Fn1/Serpine1
ChAT	dSI	UP	GO:0007176	regulation of epidermal growth factor-activated receptor activity	2/78	25/13431	0.00916092	0.0826528	0.0681473	Ereg/Errfi1
ChAT	dSI	UP	GO:0090504	epiboly	2/78	25/13431	0.00916092	0.0826528	0.0681473	Flna/Hbegf
ChAT	dSI	UP	GO:0001706	endoderm formation	2/78	25/13431	0.00916092	0.0826528	0.0681473	Fn1/Itga5
ChAT	dSI	UP	GO:0043090	amino acid import	2/78	25/13431	0.00916092	0.0826528	0.0681473	Per2/Slc7a1
ChAT	dSI	UP	GO:0044772	mitotic cell cycle phase transition	6/78	310/13431	0.00920859	0.0827136	0.0681974	Adamts1/Bach1/Ccnd1/Ccnd2/Plk3/Rhou
ChAT	dSI	UP	GO:0035335	peptidyl-tyrosine dephosphorylation	2/78	26/13431	0.00988725	0.088027	0.0725783	Dusp1/Dusp6
ChAT	dSI	UP	GO:0048169	regulation of long-term neuronal synaptic plasticity	2/78	26/13431	0.00988725	0.088027	0.0725783	Egr1/Rims1
ChAT	dSI	UP	GO:0010466	negative regulation of peptidase activity	4/78	145/13431	0.0100302	0.088908	0.0733047	Hspa1b/Nr4a1/Ptgs2/Serpine1
ChAT	dSI	UP	GO:0050731	positive regulation of peptidyl-tyrosine phosphorylation	4/78	146/13431	0.0102682	0.0906198	0.0747161	Areg/Ereg/Hbegf/Itga5
ChAT	dSI	UP	GO:0007229	integrin-mediated signaling pathway	3/78	79/13431	0.0108611	0.0954356	0.0786867	Flna/Itga5/Itga6
ChAT	dSI	UP	GO:2000146	negative regulation of cell motility	5/78	231/13431	0.0110063	0.0962929	0.0793935	Adamts9/Dusp1/Rap2b/Serpine1/Trib1
ChAT	dSI	UP	GO:0070997	neuron death	6/78	323/13431	0.0111297	0.096953	0.0799378	Egr1/Fos/Nr4a2/Nr4a3/Pcsk9/Set
ChAT	dSI	UP	GO:1901989	positive regulation of cell cycle phase transition	3/78	80/13431	0.0112378	0.0974745	0.0803677	Adamts1/Ccnd1/Ccnd2
ChAT	dSI	UP	GO:0061082	myeloid leukocyte cytokine production	2/78	28/13431	0.0114139	0.0981597	0.0809328	Ddx21/Nr4a3
ChAT	dSI	UP	GO:0043276	anoikis	2/78	28/13431	0.0114139	0.0981597	0.0809328	Itga5/Sik1
ChAT	dSI	UP	GO:0032963	collagen metabolic process	3/78	81/13431	0.011622	0.0995256	0.082059	Errfi1/Id1/Serpine1
ChAT	dSI	UP	GO:0000280	nuclear division	6/78	327/13431	0.0117741	0.099981	0.0824344	Ccnd1/Ccnd2/Ereg/Flna/Hspa1a/Hspa1b
ChAT	dSI	UP	GO:0061136	regulation of proteasomal protein catabolic process	4/78	152/13431	0.0117731	0.099981	0.0824344	Hspa1a/Hspa1b/Plk3/Trib1
ChAT	pLI	UP	GO:0045444	fat cell differentiation	20/212	211/13708	9.28674e-11	3.04976e-07	2.38229e-07	Arl4a/Bmp2/Cebpb/Cebpd/Itga6/Jag1/Jdp2/Metrnl/Mex3c/Nr4a1/Nr4a2/Nr4a3/Per2/Plac8/Ptgs2/Rorc/Vegfa/Zfp36/Zfp36l1/Zfp36l2
ChAT	pLI	UP	GO:0001525	angiogenesis	26/212	439/13708	4.18852e-09	6.87756e-06	5.37233e-06	Adamts1/Adamts9/Apold1/Cyr61/Epha2/Ereg/F3/Hbegf/Hk2/Il1b/Jun/Klf2/Nfe2l2/Nr4a1/Nrarp/Nus1/Plau/Plk2/Ptgs2/Ptprm/Rock2/S1pr1/Spry2/Tnfrsf12a/Vangl2/Vegfa
ChAT	pLI	UP	GO:0070848	response to growth factor	26/212	490/13708	3.97916e-08	3.10629e-05	2.42645e-05	Apaf1/Bmp2/Bmp5/Col1a2/Cyr61/Egr1/Emd/Epha2/Fos/Fst/Gdf15/Ier2/Jun/Nr4a1/Nus1/Rock2/Runx3/Skil/Sos1/Spry1/Spry2/Tob1/Vegfa/Zfp36/Zfp36l1/Zfp36l2
ChAT	pLI	UP	GO:0060537	muscle tissue development	22/212	363/13708	4.72943e-08	3.10629e-05	2.42645e-05	Adamts9/Atf3/Bmp2/Bmp5/Btg2/Egr1/Emd/Fos/Hlx/Hmgcr/Ifrd1/Kdm6b/Mef2d/Nr4a1/Rara/S1pr1/Sik1/Skil/Tiparp/Trip10/Usp2/Vegfa
ChAT	pLI	UP	GO:1903706	regulation of hemopoiesis	21/212	325/13708	3.25242e-08	3.10629e-05	2.42645e-05	Cebpb/Fos/Hlx/Il1b/Jag1/Jun/Klf10/Mafb/Mmp14/Nfe2l2/Nrarp/Rara/Rorc/Runx3/Sos1/Tob2/Trib1/Vegfa/Zfp36/Zfp36l1/Zfp36l2
ChAT	pLI	UP	GO:0002521	leukocyte differentiation	24/212	439/13708	7.91987e-08	4.33481e-05	3.38609e-05	Bcl3/Cebpb/Cebpg/Egr1/Epha2/Fos/Hlx/Il1b/Jun/Junb/Klf10/Mafb/Mmp14/Nkx2-3/Nrarp/Rara/Rorc/Runx3/Sos1/Tob2/Trib1/Vegfa/Zfp36l1/Zfp36l2
ChAT	pLI	UP	GO:0014706	striated muscle tissue development	21/212	346/13708	9.49148e-08	4.45286e-05	3.47831e-05	Adamts9/Atf3/Bmp2/Bmp5/Btg2/Egr1/Emd/Fos/Hlx/Hmgcr/Ifrd1/Kdm6b/Mef2d/Nr4a1/Rara/S1pr1/Sik1/Skil/Trip10/Usp2/Vegfa
ChAT	pLI	UP	GO:0001503	ossification	19/212	290/13708	1.22287e-07	4.4621e-05	3.48553e-05	Areg/Bmp2/Bmp5/Cebpb/Cebpd/Cyr61/Epha2/Impad1/Jag1/Junb/Klf10/Mef2d/Mmp14/Ptgs2/S1pr1/Tmem119/Tob1/Tob2/Vegfa
ChAT	pLI	UP	GO:1902105	regulation of leukocyte differentiation	17/212	232/13708	1.17806e-07	4.4621e-05	3.48553e-05	Cebpb/Fos/Hlx/Il1b/Jun/Klf10/Mafb/Mmp14/Nrarp/Rara/Rorc/Runx3/Sos1/Tob2/Trib1/Zfp36l1/Zfp36l2
ChAT	pLI	UP	GO:0030335	positive regulation of cell migration	24/212	457/13708	1.67112e-07	5.48795e-05	4.28686e-05	Adamts1/Bmp2/Cyr61/Egr1/F2r/F3/Foxf1/Hbegf/Il1b/Itga6/Jun/Mmp14/Nfe2l2/Nr4a3/Nus1/Plau/Plk2/Ptgs2/Rock2/S100a14/S1pr1/Spry2/Tnfaip6/Vegfa
ChAT	pLI	UP	GO:0045598	regulation of fat cell differentiation	12/212	116/13708	2.30054e-07	6.86815e-05	5.36498e-05	Bmp2/Cebpb/Jag1/Jdp2/Metrnl/Mex3c/Ptgs2/Rorc/Vegfa/Zfp36/Zfp36l1/Zfp36l2
ChAT	pLI	UP	GO:2000147	positive regulation of cell motility	24/212	470/13708	2.79575e-07	7.33151e-05	5.72694e-05	Adamts1/Bmp2/Cyr61/Egr1/F2r/F3/Foxf1/Hbegf/Il1b/Itga6/Jun/Mmp14/Nfe2l2/Nr4a3/Nus1/Plau/Plk2/Ptgs2/Rock2/S100a14/S1pr1/Spry2/Tnfaip6/Vegfa
ChAT	pLI	UP	GO:0048661	positive regulation of smooth muscle cell proliferation	11/212	97/13708	2.90224e-07	7.33151e-05	5.72694e-05	Adamts1/Egr1/Ereg/Hbegf/Hmgcr/Jun/Mef2d/Nr4a3/Ptgs2/S1pr1/Vegfa
ChAT	pLI	UP	GO:0070371	ERK1 and ERK2 cascade	18/212	279/13708	3.34831e-07	7.85419e-05	6.13522e-05	Atf3/Bmp2/Cyr61/Ddr1/Dusp1/Dusp6/Epha2/Errfi1/F2r/Hmgcr/Il1b/Jun/Rara/Spry1/Spry2/Vegfa/Zfp36l1/Zfp36l2
ChAT	pLI	UP	GO:0051272	positive regulation of cellular component movement	24/212	484/13708	4.76186e-07	0.000104253	8.14361e-05	Adamts1/Bmp2/Cyr61/Egr1/F2r/F3/Foxf1/Hbegf/Il1b/Itga6/Jun/Mmp14/Nfe2l2/Nr4a3/Nus1/Plau/Plk2/Ptgs2/Rock2/S100a14/S1pr1/Spry2/Tnfaip6/Vegfa
ChAT	pLI	UP	GO:0038066	p38MAPK cascade	8/212	47/13708	5.37126e-07	0.000110245	8.61169e-05	Bmp2/Dusp1/Gadd45a/Gadd45b/Il1b/Vegfa/Zfp36/Zfp36l1
ChAT	pLI	UP	GO:0030855	epithelial cell differentiation	23/212	454/13708	5.78653e-07	0.000111782	8.73174e-05	Apold1/Bmp2/Bmp5/Cebpb/Cgn/Epha2/Errfi1/Fosl2/Foxf1/Il1b/Jag1/Jun/Kdm6b/Klf2/Mafg/Plaur/Ptgs2/Rara/Rock2/Skil/Vegfa/Zfp36/Zfp36l1
ChAT	pLI	UP	GO:0040017	positive regulation of locomotion	24/212	497/13708	7.66102e-07	0.000139771	0.000109181	Adamts1/Bmp2/Cyr61/Egr1/F2r/F3/Foxf1/Hbegf/Il1b/Itga6/Jun/Mmp14/Nfe2l2/Nr4a3/Nus1/Plau/Plk2/Ptgs2/Rock2/S100a14/S1pr1/Spry2/Tnfaip6/Vegfa
ChAT	pLI	UP	GO:0050673	epithelial cell proliferation	19/212	350/13708	2.14057e-06	0.000369981	0.000289007	Areg/Bmp2/Bmp5/Cebpb/Epha2/Ereg/Errfi1/F3/Fst/Jun/Nr4a1/Nr4a3/Nrarp/Plau/Ptprm/Runx3/Vegfa/Zfp36/Zfp36l1
ChAT	pLI	UP	GO:0002009	morphogenesis of an epithelium	22/212	460/13708	2.67026e-06	0.000417577	0.000326186	Apaf1/Areg/Bmp2/Bmp5/Cyr61/Ddr1/Dlc1/Epha2/Foxf1/Fst/Hbegf/Jag1/Mmp14/Nrarp/Rara/Rock2/Runx3/Sos1/Spry1/Spry2/Vangl2/Vegfa
ChAT	pLI	UP	GO:0048660	regulation of smooth muscle cell proliferation	12/212	145/13708	2.55201e-06	0.000417577	0.000326186	Adamts1/Egr1/Ereg/Hbegf/Hmgcr/Jun/Mef2d/Nr4a3/Ptgs2/S1pr1/Trib1/Vegfa
ChAT	pLI	UP	GO:1900151	regulation of nuclear-transcribed mRNA catabolic process, deadenylation-dependent decay	5/212	16/13708	3.20885e-06	0.000449482	0.000351108	Btg2/Tob1/Zfp36/Zfp36l1/Zfp36l2
ChAT	pLI	UP	GO:1900153	positive regulation of nuclear-transcribed mRNA catabolic process, deadenylation-dependent decay	5/212	16/13708	3.20885e-06	0.000449482	0.000351108	Btg2/Tob1/Zfp36/Zfp36l1/Zfp36l2
ChAT	pLI	UP	GO:0070372	regulation of ERK1 and ERK2 cascade	16/212	264/13708	3.48011e-06	0.000449482	0.000351108	Atf3/Bmp2/Cyr61/Ddr1/Dusp1/Dusp6/Epha2/Errfi1/F2r/Hmgcr/Il1b/Jun/Rara/Spry1/Spry2/Vegfa
ChAT	pLI	UP	GO:0002573	myeloid leukocyte differentiation	13/212	177/13708	3.6955e-06	0.000449482	0.000351108	Cebpb/Epha2/Fos/Jun/Junb/Klf10/Mafb/Nkx2-3/Rara/Tob2/Trib1/Vegfa/Zfp36l1
ChAT	pLI	UP	GO:0001649	osteoblast differentiation	12/212	150/13708	3.64038e-06	0.000449482	0.000351108	Areg/Bmp2/Cebpb/Cebpd/Cyr61/Epha2/Jag1/Junb/Mef2d/Tmem119/Tob1/Vegfa
ChAT	pLI	UP	GO:0048659	smooth muscle cell proliferation	12/212	150/13708	3.64038e-06	0.000449482	0.000351108	Adamts1/Egr1/Ereg/Hbegf/Hmgcr/Jun/Mef2d/Nr4a3/Ptgs2/S1pr1/Trib1/Vegfa
ChAT	pLI	UP	GO:0071363	cellular response to growth factor stimulus	22/212	477/13708	4.79744e-06	0.000562672	0.000439525	Apaf1/Bmp2/Bmp5/Col1a2/Cyr61/Egr1/Emd/Fos/Fst/Gdf15/Jun/Nr4a1/Nus1/Skil/Sos1/Spry1/Spry2/Tob1/Vegfa/Zfp36/Zfp36l1/Zfp36l2
ChAT	pLI	UP	GO:0043618	regulation of transcription from RNA polymerase II promoter in response to stress	7/212	46/13708	6.14788e-06	0.000696195	0.000543826	Atf3/Cebpb/Egr1/Jun/Klf2/Nfe2l2/Vegfa
ChAT	pLI	UP	GO:1901342	regulation of vasculature development	16/212	277/13708	6.43368e-06	0.000704274	0.000550136	Adamts1/Adamts9/Egr1/Epha2/F3/Hk2/Il1b/Klf2/Nfe2l2/Plk2/Ptgs2/Ptprm/Rock2/Spry2/Tnfrsf12a/Vegfa
ChAT	pLI	UP	GO:0045765	regulation of angiogenesis	15/212	247/13708	6.9151e-06	0.000732555	0.000572227	Adamts1/Adamts9/Epha2/F3/Hk2/Il1b/Klf2/Nfe2l2/Plk2/Ptgs2/Ptprm/Rock2/Spry2/Tnfrsf12a/Vegfa
ChAT	pLI	UP	GO:0071774	response to fibroblast growth factor	8/212	68/13708	9.5594e-06	0.000960868	0.000750573	Ier2/Nr4a1/Sos1/Spry1/Spry2/Zfp36/Zfp36l1/Zfp36l2
ChAT	pLI	UP	GO:0046890	regulation of lipid biosynthetic process	11/212	138/13708	9.6555e-06	0.000960868	0.000750573	Acsl3/Bmp2/Bmp5/Cyr61/Egr1/Enho/Il1b/Mid1ip1/Ptgs2/Sik1/Slc45a3
ChAT	pLI	UP	GO:0043620	regulation of DNA-templated transcription in response to stress	7/212	50/13708	1.08874e-05	0.000993168	0.000775803	Atf3/Cebpb/Egr1/Jun/Klf2/Nfe2l2/Vegfa
ChAT	pLI	UP	GO:0009648	photoperiodism	5/212	20/13708	1.0829e-05	0.000993168	0.000775803	Bhlhe40/Cry1/Per2/Sik1/Usp2
ChAT	pLI	UP	GO:0043153	entrainment of circadian clock by photoperiod	5/212	20/13708	1.0829e-05	0.000993168	0.000775803	Bhlhe40/Cry1/Per2/Sik1/Usp2
ChAT	pLI	UP	GO:0043588	skin development	13/212	196/13708	1.12453e-05	0.000998094	0.000779651	Col1a2/Epha2/Errfi1/Fosl2/Fst/Itga6/Ptgs2/Rock2/Runx3/Sos1/Vangl2/Zfp36/Zfp36l1
ChAT	pLI	UP	GO:0009649	entrainment of circadian clock	5/212	21/13708	1.4035e-05	0.00121292	0.000947458	Bhlhe40/Cry1/Per2/Sik1/Usp2
ChAT	pLI	UP	GO:0030099	myeloid cell differentiation	17/212	330/13708	1.48742e-05	0.00124458	0.00097219	Cebpb/Cebpg/Epha2/Fos/Jag1/Jun/Junb/Klf10/Klf2/Mafb/Nkx2-3/Rara/Tob2/Trib1/Vegfa/Zfp36/Zfp36l1
ChAT	pLI	UP	GO:0007519	skeletal muscle tissue development	11/212	145/13708	1.54526e-05	0.00124458	0.00097219	Atf3/Btg2/Egr1/Emd/Fos/Hlx/Hmgcr/Mef2d/Nr4a1/Skil/Usp2
ChAT	pLI	UP	GO:0030856	regulation of epithelial cell differentiation	10/212	119/13708	1.55383e-05	0.00124458	0.00097219	Apold1/Cebpb/Errfi1/Il1b/Jag1/Mafg/Rock2/Vegfa/Zfp36/Zfp36l1
ChAT	pLI	UP	GO:0002011	morphogenesis of an epithelial sheet	7/212	53/13708	1.61547e-05	0.00126314	0.000986691	Bmp5/Cyr61/Ddr1/Hbegf/Jag1/Sos1/Vangl2
ChAT	pLI	UP	GO:0009611	response to wounding	18/212	371/13708	1.86379e-05	0.00142342	0.00111189	Cyr61/Ddr1/F2r/F3/Foxf1/Hbegf/Hmgcr/Ifrd1/Jun/Mir22hg/Nfe2l2/Plau/Sdc1/Tnfrsf12a/Vangl2/Zfp36/Zfp36l1/Zfp36l2
ChAT	pLI	UP	GO:0036003	positive regulation of transcription from RNA polymerase II promoter in response to stress	5/212	23/13708	2.26305e-05	0.00165152	0.00129007	Atf3/Cebpb/Klf2/Nfe2l2/Vegfa
ChAT	pLI	UP	GO:0048511	rhythmic process	13/212	209/13708	2.22996e-05	0.00165152	0.00129007	Adamts1/Bhlhe40/Crem/Cry1/Egr1/Ereg/Klf10/Nfil3/Per2/Rock2/Rorc/Sik1/Usp2
ChAT	pLI	UP	GO:0002761	regulation of myeloid leukocyte differentiation	9/212	100/13708	2.40552e-05	0.00165282	0.00129109	Cebpb/Fos/Jun/Klf10/Mafb/Rara/Tob2/Trib1/Zfp36l1
ChAT	pLI	UP	GO:0042035	regulation of cytokine biosynthetic process	8/212	77/13708	2.41582e-05	0.00165282	0.00129109	Bcl3/Cebpb/Cebpg/Egr1/Ereg/Errfi1/Il1b/Zfp36
ChAT	pLI	UP	GO:0060538	skeletal muscle organ development	11/212	152/13708	2.40586e-05	0.00165282	0.00129109	Atf3/Btg2/Egr1/Emd/Fos/Hlx/Hmgcr/Mef2d/Nr4a1/Skil/Usp2
ChAT	pLI	UP	GO:0045669	positive regulation of osteoblast differentiation	7/212	57/13708	2.62962e-05	0.00176238	0.00137667	Bmp2/Cebpb/Cebpd/Cyr61/Jag1/Tmem119/Vegfa
ChAT	pLI	UP	GO:0045778	positive regulation of ossification	8/212	79/13708	2.9171e-05	0.00191595	0.00149662	Bmp2/Cebpb/Cebpd/Cyr61/Jag1/Tmem119/Tob2/Vegfa
ChAT	pLI	UP	GO:0045667	regulation of osteoblast differentiation	9/212	104/13708	3.29413e-05	0.00200332	0.00156487	Areg/Bmp2/Cebpb/Cebpd/Cyr61/Jag1/Tmem119/Tob1/Vegfa
ChAT	pLI	UP	GO:0042752	regulation of circadian rhythm	8/212	80/13708	3.19868e-05	0.00200332	0.00156487	Bhlhe40/Cry1/Klf10/Per2/Rock2/Rorc/Sik1/Usp2
ChAT	pLI	UP	GO:1900744	regulation of p38MAPK cascade	6/212	40/13708	3.15475e-05	0.00200332	0.00156487	Bmp2/Dusp1/Gadd45a/Gadd45b/Il1b/Vegfa
ChAT	pLI	UP	GO:0007169	transmembrane receptor protein tyrosine kinase signaling pathway	20/212	462/13708	3.28967e-05	0.00200332	0.00156487	Areg/Bmp2/Bmp5/Ddr1/Enho/Epha2/Ereg/Errfi1/F3/Gdf15/Hbegf/Il1b/Nr4a3/Nus1/Plaur/Sos1/Spry1/Spry2/Tiparp/Vegfa
ChAT	pLI	UP	GO:0035914	skeletal muscle cell differentiation	7/212	60/13708	3.69357e-05	0.00201766	0.00157608	Atf3/Btg2/Egr1/Emd/Fos/Mef2d/Nr4a1
ChAT	pLI	UP	GO:0000288	nuclear-transcribed mRNA catabolic process, deadenylation-dependent decay	6/212	41/13708	3.6483e-05	0.00201766	0.00157608	Btg2/Pde12/Tob1/Zfp36/Zfp36l1/Zfp36l2
ChAT	pLI	UP	GO:0007423	sensory organ development	19/212	426/13708	3.48321e-05	0.00201766	0.00157608	Bmp2/Bmp5/Casz1/Cebpd/Ddr1/Epha2/Jag1/Jun/Mafb/Nr4a3/Prkci/Ptprm/Rara/Skil/Slc25a25/Sos1/Spry2/Vangl2/Vegfa
ChAT	pLI	UP	GO:0034248	regulation of cellular amide metabolic process	16/212	318/13708	3.55332e-05	0.00201766	0.00157608	Bcl3/Btg2/Cpeb4/Cyr61/Eprs/Nfe2l2/Per2/Plk3/Ppp1r15b/Rara/Rock2/Tob1/Trmt10c/Zfp36/Zfp36l1/Zfp36l2
ChAT	pLI	UP	GO:0003007	heart morphogenesis	13/212	220/13708	3.81638e-05	0.00201766	0.00157608	Adamts1/Bmp2/Bmp5/Cyr61/Dlc1/Foxf1/Jag1/Jun/Rara/S1pr1/Sos1/Vangl2/Vegfa
ChAT	pLI	UP	GO:0030217	T cell differentiation	13/212	220/13708	3.81638e-05	0.00201766	0.00157608	Bcl3/Egr1/Hlx/Il1b/Mafb/Nkx2-3/Nrarp/Rara/Rorc/Runx3/Sos1/Zfp36l1/Zfp36l2
ChAT	pLI	UP	GO:0048754	branching morphogenesis of an epithelial tube	11/212	160/13708	3.87067e-05	0.00201766	0.00157608	Areg/Bmp2/Ddr1/Epha2/Foxf1/Mmp14/Nrarp/Spry1/Spry2/Vangl2/Vegfa
ChAT	pLI	UP	GO:1902107	positive regulation of leukocyte differentiation	10/212	131/13708	3.58644e-05	0.00201766	0.00157608	Fos/Hlx/Il1b/Jun/Klf10/Mmp14/Rara/Runx3/Trib1/Zfp36l1
ChAT	pLI	UP	GO:1903707	negative regulation of hemopoiesis	10/212	132/13708	3.82878e-05	0.00201766	0.00157608	Hlx/Mafb/Nfe2l2/Nrarp/Rara/Runx3/Tob2/Trib1/Zfp36/Zfp36l1
ChAT	pLI	UP	GO:0060562	epithelial tube morphogenesis	16/212	321/13708	3.97879e-05	0.00202112	0.00157878	Apaf1/Areg/Bmp2/Bmp5/Ddr1/Dlc1/Epha2/Foxf1/Mmp14/Nrarp/Rara/Rock2/Spry1/Spry2/Vangl2/Vegfa
ChAT	pLI	UP	GO:0008544	epidermis development	13/212	221/13708	4.00039e-05	0.00202112	0.00157878	Epha2/Errfi1/Fosl2/Fst/Jag1/Mafg/Ptgs2/Rock2/Runx3/Sos1/Vangl2/Zfp36/Zfp36l1
ChAT	pLI	UP	GO:0014909	smooth muscle cell migration	8/212	84/13708	4.56302e-05	0.00227045	0.00177354	Adamts1/Ddr1/Egr1/F3/Nfe2l2/Nr4a3/Plau/Trib1
ChAT	pLI	UP	GO:0043405	regulation of MAP kinase activity	14/212	257/13708	4.7003e-05	0.00230385	0.00179963	Bmp2/Dusp1/Dusp6/F2r/Gadd45a/Gadd45b/Gdf15/Hmgcr/Il1b/Spry1/Spry2/Trib1/Vangl2/Vegfa
ChAT	pLI	UP	GO:1900745	positive regulation of p38MAPK cascade	5/212	27/13708	5.16278e-05	0.00249332	0.00194763	Bmp2/Gadd45a/Gadd45b/Il1b/Vegfa
ChAT	pLI	UP	GO:0042089	cytokine biosynthetic process	8/212	86/13708	5.409e-05	0.00250836	0.00195938	Bcl3/Cebpb/Cebpg/Egr1/Ereg/Errfi1/Il1b/Zfp36
ChAT	pLI	UP	GO:0030278	regulation of ossification	11/212	166/13708	5.42308e-05	0.00250836	0.00195938	Areg/Bmp2/Cebpb/Cebpd/Cyr61/Jag1/S1pr1/Tmem119/Tob1/Tob2/Vegfa
ChAT	pLI	UP	GO:1903708	positive regulation of hemopoiesis	11/212	166/13708	5.42308e-05	0.00250836	0.00195938	Fos/Hlx/Il1b/Jag1/Jun/Klf10/Mmp14/Rara/Runx3/Trib1/Zfp36l1
ChAT	pLI	UP	GO:0042107	cytokine metabolic process	8/212	87/13708	5.87863e-05	0.00268131	0.00209448	Bcl3/Cebpb/Cebpg/Egr1/Ereg/Errfi1/Il1b/Zfp36
ChAT	pLI	UP	GO:0030098	lymphocyte differentiation	15/212	298/13708	6.23012e-05	0.00277502	0.00216768	Bcl3/Cebpg/Egr1/Hlx/Il1b/Mafb/Mmp14/Nkx2-3/Nrarp/Rara/Rorc/Runx3/Sos1/Zfp36l1/Zfp36l2
ChAT	pLI	UP	GO:0033002	muscle cell proliferation	12/212	199/13708	6.25309e-05	0.00277502	0.00216768	Adamts1/Egr1/Ereg/Hbegf/Hmgcr/Jun/Mef2d/Nr4a3/Ptgs2/S1pr1/Trib1/Vegfa
ChAT	pLI	UP	GO:0044344	cellular response to fibroblast growth factor stimulus	7/212	66/13708	6.88676e-05	0.00301549	0.00235551	Nr4a1/Sos1/Spry1/Spry2/Zfp36/Zfp36l1/Zfp36l2
ChAT	pLI	UP	GO:0050873	brown fat cell differentiation	6/212	46/13708	7.12667e-05	0.00304027	0.00237488	Arl4a/Cebpb/Itga6/Metrnl/Plac8/Ptgs2
ChAT	pLI	UP	GO:0045619	regulation of lymphocyte differentiation	10/212	142/13708	7.12853e-05	0.00304027	0.00237488	Hlx/Il1b/Mmp14/Nrarp/Rara/Rorc/Runx3/Sos1/Zfp36l1/Zfp36l2
ChAT	pLI	UP	GO:0032496	response to lipopolysaccharide	12/212	203/13708	7.57399e-05	0.00318884	0.00249093	Cebpb/F2r/Il1b/Jun/Junb/Kcnj8/Mrc1/Pde4b/Ptgs2/Rara/Trib1/Zfp36
ChAT	pLI	UP	GO:1902532	negative regulation of intracellular signal transduction	19/212	457/13708	8.92243e-05	0.00370902	0.00289726	Atf3/Bcl3/Cdc42se1/Dlc1/Dusp1/Dusp6/Epha2/Errfi1/Hmgcr/Il1b/Mcl1/Nfe2l2/Pde10a/Pde4b/Plaur/Ptgs2/Sik1/Spry1/Spry2
ChAT	pLI	UP	GO:0001763	morphogenesis of a branching structure	12/212	207/13708	9.12891e-05	0.00373041	0.00291397	Areg/Bmp2/Ddr1/Epha2/Foxf1/Il1b/Mmp14/Nrarp/Spry1/Spry2/Vangl2/Vegfa
ChAT	pLI	UP	GO:0045637	regulation of myeloid cell differentiation	11/212	176/13708	9.20108e-05	0.00373041	0.00291397	Cebpb/Fos/Jag1/Jun/Klf10/Mafb/Rara/Tob2/Trib1/Zfp36/Zfp36l1
ChAT	pLI	UP	GO:0016525	negative regulation of angiogenesis	8/212	93/13708	9.46584e-05	0.00377103	0.0029457	Adamts1/Adamts9/Epha2/Klf2/Plk2/Ptprm/Rock2/Spry2
ChAT	pLI	UP	GO:0042180	cellular ketone metabolic process	10/212	147/13708	9.53093e-05	0.00377103	0.0029457	Acsl4/Bmp2/Bmp5/Coq10b/Egr1/Hmgcr/Mid1ip1/Nr4a3/Ptgs2/Slc45a3
ChAT	pLI	UP	GO:0051402	neuron apoptotic process	13/212	242/13708	0.000101162	0.00390844	0.00305304	Apaf1/Btg2/Cebpb/Cpeb4/Egr1/F2r/Il1b/Jun/Mcl1/Nr4a2/Nr4a3/Prkci/Vegfa
ChAT	pLI	UP	GO:0043491	protein kinase B signaling	10/212	148/13708	0.000100858	0.00390844	0.00305304	Epha2/F3/Gdf15/Hbegf/Il1b/Plk3/Rara/Spry2/Vegfa/Zfp36l1
ChAT	pLI	UP	GO:0019216	regulation of lipid metabolic process	14/212	278/13708	0.000109165	0.00416858	0.00325625	Acsl3/Acsl4/Bmp2/Bmp5/Cyr61/Egr1/Enho/Il1b/Mid1ip1/Nr4a3/Ptgs2/Rorc/Sik1/Slc45a3
ChAT	pLI	UP	GO:0062012	regulation of small molecule metabolic process	14/212	279/13708	0.000113385	0.00423134	0.00330527	Acsl4/Bmp2/Bmp5/Egr1/Ier3/Il1b/Mid1ip1/Midn/Nr4a3/Pde12/Ptgs2/Rorc/Sik1/Slc45a3
ChAT	pLI	UP	GO:0007623	circadian rhythm	10/212	150/13708	0.000112779	0.00423134	0.00330527	Bhlhe40/Crem/Cry1/Klf10/Nfil3/Per2/Rock2/Rorc/Sik1/Usp2
ChAT	pLI	UP	GO:0014812	muscle cell migration	8/212	96/13708	0.000118468	0.00432278	0.0033767	Adamts1/Ddr1/Egr1/F3/Nfe2l2/Nr4a3/Plau/Trib1
ChAT	pLI	UP	GO:2000181	negative regulation of blood vessel morphogenesis	8/212	96/13708	0.000118468	0.00432278	0.0033767	Adamts1/Adamts9/Epha2/Klf2/Plk2/Ptprm/Rock2/Spry2
ChAT	pLI	UP	GO:0045601	regulation of endothelial cell differentiation	5/212	32/13708	0.000120936	0.00433838	0.00338888	Apold1/Il1b/Jag1/Rock2/Vegfa
ChAT	pLI	UP	GO:0031098	stress-activated protein kinase signaling cascade	13/212	247/13708	0.00012418	0.00433838	0.00338888	Bmp2/Cdc42se1/Dusp1/Errfi1/Gadd45a/Gadd45b/Hmgcr/Il1b/Trib1/Vangl2/Vegfa/Zfp36/Zfp36l1
ChAT	pLI	UP	GO:0090130	tissue migration	13/212	247/13708	0.00012418	0.00433838	0.00338888	Adamts9/Epha2/Foxf1/Hbegf/Jun/Nfe2l2/Nr4a1/Nus1/Plk2/Ptgs2/Ptprm/Rock2/Vegfa
ChAT	pLI	UP	GO:0036293	response to decreased oxygen levels	11/212	182/13708	0.00012406	0.00433838	0.00338888	Alkbh5/Bmp2/Cpeb4/Egr1/Fosl2/Nfe2l2/Nr4a2/Plau/Plk3/Vegfa/Zfp36l1
ChAT	pLI	UP	GO:0042326	negative regulation of phosphorylation	17/212	395/13708	0.000140025	0.00484043	0.00378105	Atf3/Cdc42se1/Dusp1/Dusp6/Errfi1/Gadd45a/Gadd45b/Hmgcr/Ier3/Il1b/Jun/Midn/Pde12/Ppp1r15b/Spry1/Spry2/Trib1
ChAT	pLI	UP	GO:0046889	positive regulation of lipid biosynthetic process	7/212	74/13708	0.000143367	0.00484364	0.00378356	Acsl3/Cyr61/Enho/Il1b/Mid1ip1/Ptgs2/Slc45a3
ChAT	pLI	UP	GO:0010563	negative regulation of phosphorus metabolic process	19/212	475/13708	0.00014762	0.00484364	0.00378356	Atf3/Cdc42se1/Dusp1/Dusp6/Errfi1/Gadd45a/Gadd45b/Hmgcr/Ier3/Il1b/Jun/Midn/Mphosph10/Pde12/Ppp1r15b/Rock2/Spry1/Spry2/Trib1
ChAT	pLI	UP	GO:0045936	negative regulation of phosphate metabolic process	19/212	475/13708	0.00014762	0.00484364	0.00378356	Atf3/Cdc42se1/Dusp1/Dusp6/Errfi1/Gadd45a/Gadd45b/Hmgcr/Ier3/Il1b/Jun/Midn/Mphosph10/Pde12/Ppp1r15b/Rock2/Spry1/Spry2/Trib1
ChAT	pLI	UP	GO:0007517	muscle organ development	15/212	322/13708	0.0001477	0.00484364	0.00378356	Atf3/Bmp2/Btg2/Egr1/Emd/Fos/Hlx/Hmgcr/Mef2d/Nr4a1/S1pr1/Skil/Trip10/Usp2/Vangl2
ChAT	pLI	UP	GO:0002237	response to molecule of bacterial origin	12/212	218/13708	0.000148967	0.00484364	0.00378356	Cebpb/F2r/Il1b/Jun/Junb/Kcnj8/Mrc1/Pde4b/Ptgs2/Rara/Trib1/Zfp36
ChAT	pLI	UP	GO:0051403	stress-activated MAPK cascade	12/212	218/13708	0.000148967	0.00484364	0.00378356	Bmp2/Cdc42se1/Dusp1/Gadd45a/Gadd45b/Hmgcr/Il1b/Trib1/Vangl2/Vegfa/Zfp36/Zfp36l1
ChAT	pLI	UP	GO:0008610	lipid biosynthetic process	18/212	437/13708	0.000154197	0.00495766	0.00387262	Acer3/Acsl3/Acsl4/Bmp2/Bmp5/Cyr61/Egr1/Enho/Hmgcr/Il1b/Mid1ip1/Nus1/Pigm/Pip5k1b/Ptgs2/Serinc5/Sik1/Slc45a3
ChAT	pLI	UP	GO:0043523	regulation of neuron apoptotic process	12/212	219/13708	0.000155493	0.00495766	0.00387262	Btg2/Cebpb/Cpeb4/Egr1/F2r/Il1b/Jun/Mcl1/Nr4a2/Nr4a3/Prkci/Vegfa
ChAT	pLI	UP	GO:0043434	response to peptide hormone	13/212	253/13708	0.000157651	0.00497814	0.00388863	Cry1/Egr1/Enho/Eprs/Gdf15/Il1b/Nr4a1/Nr4a2/Nr4a3/Prkci/Rock2/Sgk1/Zfp36l1
ChAT	pLI	UP	GO:0002040	sprouting angiogenesis	8/212	102/13708	0.00018103	0.00540457	0.00422172	Adamts9/Epha2/Klf2/Nr4a1/Nrarp/Plk2/Ptgs2/Vegfa
ChAT	pLI	UP	GO:0010565	regulation of cellular ketone metabolic process	8/212	102/13708	0.00018103	0.00540457	0.00422172	Acsl4/Bmp2/Bmp5/Egr1/Mid1ip1/Nr4a3/Ptgs2/Slc45a3
ChAT	pLI	UP	GO:0032922	circadian regulation of gene expression	6/212	54/13708	0.000177317	0.00540457	0.00422172	Bhlhe40/Crem/Cry1/Per2/Rorc/Usp2
ChAT	pLI	UP	GO:0060749	mammary gland alveolus development	4/212	19/13708	0.000179611	0.00540457	0.00422172	Areg/Ddr1/Foxf1/Vegfa
ChAT	pLI	UP	GO:0061377	mammary gland lobule development	4/212	19/13708	0.000179611	0.00540457	0.00422172	Areg/Ddr1/Foxf1/Vegfa
ChAT	pLI	UP	GO:0051348	negative regulation of transferase activity	12/212	222/13708	0.000176559	0.00540457	0.00422172	Dusp1/Dusp6/Errfi1/Gadd45a/Gadd45b/Hmgcr/Il1b/Midn/Spry1/Spry2/Trib1/Zfp36
ChAT	pLI	UP	GO:0010632	regulation of epithelial cell migration	11/212	191/13708	0.000189736	0.00561345	0.00438489	Adamts9/Epha2/Hbegf/Jun/Nfe2l2/Nus1/Plk2/Ptgs2/Ptprm/Rock2/Vegfa
ChAT	pLI	UP	GO:0010594	regulation of endothelial cell migration	9/212	131/13708	0.000197949	0.00569667	0.0044499	Adamts9/Epha2/Nfe2l2/Nus1/Plk2/Ptgs2/Ptprm/Rock2/Vegfa
ChAT	pLI	UP	GO:0014910	regulation of smooth muscle cell migration	7/212	78/13708	0.000199785	0.00569667	0.0044499	Adamts1/Egr1/F3/Nfe2l2/Nr4a3/Plau/Trib1
ChAT	pLI	UP	GO:0009991	response to extracellular stimulus	14/212	295/13708	0.000202957	0.00569667	0.0044499	Atf3/Cpeb4/Fos/Fosl1/Gdf15/Il1b/Itga6/Jun/Klf10/Nfe2l2/Nr4a2/Sik1/Slc25a25/Zfp36
ChAT	pLI	UP	GO:1901652	response to peptide	14/212	295/13708	0.000202957	0.00569667	0.0044499	Cry1/Egr1/Enho/Eprs/Gdf15/Il1b/Jag1/Nr4a1/Nr4a2/Nr4a3/Prkci/Rock2/Sgk1/Zfp36l1
ChAT	pLI	UP	GO:0033673	negative regulation of kinase activity	11/212	192/13708	0.000198583	0.00569667	0.0044499	Dusp1/Dusp6/Errfi1/Gadd45a/Gadd45b/Hmgcr/Il1b/Midn/Spry1/Spry2/Trib1
ChAT	pLI	UP	GO:0061138	morphogenesis of a branching epithelium	11/212	192/13708	0.000198583	0.00569667	0.0044499	Areg/Bmp2/Ddr1/Epha2/Foxf1/Mmp14/Nrarp/Spry1/Spry2/Vangl2/Vegfa
ChAT	pLI	UP	GO:0070997	neuron death	15/212	332/13708	0.000206101	0.00573589	0.00448053	Apaf1/Btg2/Cebpb/Cpeb4/Egr1/F2r/Fos/Il1b/Jun/Mcl1/Nr4a2/Nr4a3/Plau/Prkci/Vegfa
ChAT	pLI	UP	GO:0030216	keratinocyte differentiation	7/212	79/13708	0.000216373	0.00580967	0.00453816	Epha2/Errfi1/Fosl2/Ptgs2/Rock2/Zfp36/Zfp36l1
ChAT	pLI	UP	GO:0035710	CD4-positive, alpha-beta T cell activation	7/212	79/13708	0.000216373	0.00580967	0.00453816	Bcl3/Cebpb/Hlx/Nkx2-3/Rara/Rorc/Runx3
ChAT	pLI	UP	GO:0045600	positive regulation of fat cell differentiation	6/212	56/13708	0.000217267	0.00580967	0.00453816	Bmp2/Cebpb/Metrnl/Ptgs2/Zfp36/Zfp36l1
ChAT	pLI	UP	GO:0050678	regulation of epithelial cell proliferation	14/212	297/13708	0.000217597	0.00580967	0.00453816	Bmp2/Bmp5/Errfi1/F3/Jun/Nr4a1/Nr4a3/Nrarp/Plau/Ptprm/Runx3/Vegfa/Zfp36/Zfp36l1
ChAT	pLI	UP	GO:0070482	response to oxygen levels	11/212	194/13708	0.00021733	0.00580967	0.00453816	Alkbh5/Bmp2/Cpeb4/Egr1/Fosl2/Nfe2l2/Nr4a2/Plau/Plk3/Vegfa/Zfp36l1
ChAT	pLI	UP	GO:0009913	epidermal cell differentiation	9/212	135/13708	0.000248171	0.00651996	0.005093	Epha2/Errfi1/Fosl2/Jag1/Mafg/Ptgs2/Rock2/Zfp36/Zfp36l1
ChAT	pLI	UP	GO:0009617	response to bacterium	18/212	454/13708	0.000246482	0.00651996	0.005093	Adamts4/Adamts9/Bcl3/Bmp2/Cebpb/Epha2/F2r/Il1b/Jun/Junb/Kcnj8/Mrc1/Pde4b/Plac8/Ptgs2/Rara/Trib1/Zfp36
ChAT	pLI	UP	GO:1901343	negative regulation of vasculature development	8/212	107/13708	0.000251932	0.00656623	0.00512914	Adamts1/Adamts9/Epha2/Klf2/Plk2/Ptprm/Rock2/Spry2
ChAT	pLI	UP	GO:0060395	SMAD protein signal transduction	6/212	58/13708	0.00026399	0.0068192	0.00532675	Bmp2/Bmp5/Fos/Gdf15/Jun/Tob1
ChAT	pLI	UP	GO:0032870	cellular response to hormone stimulus	17/212	417/13708	0.000265791	0.0068192	0.00532675	Cry1/Enho/Eprs/Gdf15/Il1b/Jun/Junb/Nr4a1/Nr4a2/Nr4a3/Prkci/Rara/Rock2/Sgk1/Zfp36/Zfp36l1/Zfp36l2
ChAT	pLI	UP	GO:0071417	cellular response to organonitrogen compound	16/212	380/13708	0.000281825	0.00714423	0.00558065	Cebpb/Col1a2/Cpeb4/Egr1/Enho/Eprs/Gdf15/Il1b/Nr4a1/Nr4a2/Nr4a3/Pde4b/Prkci/Rock2/Sgk1/Zfp36l1
ChAT	pLI	UP	GO:0071375	cellular response to peptide hormone stimulus	11/212	200/13708	0.000282811	0.00714423	0.00558065	Enho/Eprs/Gdf15/Il1b/Nr4a1/Nr4a2/Nr4a3/Prkci/Rock2/Sgk1/Zfp36l1
ChAT	pLI	UP	GO:1902106	negative regulation of leukocyte differentiation	7/212	83/13708	0.000294191	0.00737498	0.00576089	Hlx/Mafb/Nrarp/Rara/Runx3/Tob2/Trib1
ChAT	pLI	UP	GO:0071407	cellular response to organic cyclic compound	15/212	344/13708	0.000301733	0.00750676	0.00586383	Bmp2/Cry1/Egr1/Foxf1/Il1b/Nr4a3/Pde12/Pde4b/Rock2/Rorc/Sgk1/Tiparp/Zfp36/Zfp36l1/Zfp36l2
ChAT	pLI	UP	GO:1901699	cellular response to nitrogen compound	17/212	423/13708	0.000313795	0.00774813	0.00605238	Cebpb/Col1a2/Cpeb4/Egr1/Enho/Eprs/Gdf15/Il1b/Nr4a1/Nr4a2/Nr4a3/Pde12/Pde4b/Prkci/Rock2/Sgk1/Zfp36l1
ChAT	pLI	UP	GO:0017148	negative regulation of translation	8/212	111/13708	0.000323769	0.00792436	0.00619003	Btg2/Cpeb4/Eprs/Rara/Tob1/Zfp36/Zfp36l1/Zfp36l2
ChAT	pLI	UP	GO:0030728	ovulation	4/212	22/13708	0.000326863	0.00792436	0.00619003	Adamts1/Ereg/Plau/Ptgs2
ChAT	pLI	UP	GO:0043542	endothelial cell migration	10/212	171/13708	0.000328171	0.00792436	0.00619003	Adamts9/Epha2/Nfe2l2/Nr4a1/Nus1/Plk2/Ptgs2/Ptprm/Rock2/Vegfa
ChAT	pLI	UP	GO:0030509	BMP signaling pathway	8/212	113/13708	0.000365499	0.00871346	0.00680643	Bmp2/Bmp5/Cyr61/Egr1/Fst/Gdf15/Skil/Tob1
ChAT	pLI	UP	GO:0030316	osteoclast differentiation	7/212	86/13708	0.000366156	0.00871346	0.00680643	Cebpb/Epha2/Fos/Junb/Klf10/Mafb/Tob2
ChAT	pLI	UP	GO:0043524	negative regulation of neuron apoptotic process	9/212	143/13708	0.000380579	0.00899152	0.00702364	Btg2/Cebpb/Cpeb4/F2r/Jun/Nr4a2/Nr4a3/Prkci/Vegfa
ChAT	pLI	UP	GO:0061014	positive regulation of mRNA catabolic process	5/212	41/13708	0.000402009	0.00934138	0.00729693	Btg2/Tob1/Zfp36/Zfp36l1/Zfp36l2
ChAT	pLI	UP	GO:0061469	regulation of type B pancreatic cell proliferation	3/212	10/13708	0.000403921	0.00934138	0.00729693	Errfi1/Nr4a1/Nr4a3
ChAT	pLI	UP	GO:0097709	connective tissue replacement	3/212	10/13708	0.000403921	0.00934138	0.00729693	F2r/Klf6/Rock2
ChAT	pLI	UP	GO:0010631	epithelial cell migration	12/212	245/13708	0.000435177	0.00999386	0.00780661	Adamts9/Epha2/Hbegf/Jun/Nfe2l2/Nr4a1/Nus1/Plk2/Ptgs2/Ptprm/Rock2/Vegfa
ChAT	pLI	UP	GO:0043407	negative regulation of MAP kinase activity	6/212	64/13708	0.000452832	0.0101163	0.00790227	Dusp1/Dusp6/Hmgcr/Il1b/Spry1/Spry2
ChAT	pLI	UP	GO:0090132	epithelium migration	12/212	246/13708	0.000451379	0.0101163	0.00790227	Adamts9/Epha2/Hbegf/Jun/Nfe2l2/Nr4a1/Nus1/Plk2/Ptgs2/Ptprm/Rock2/Vegfa
ChAT	pLI	UP	GO:0001666	response to hypoxia	10/212	178/13708	0.000451277	0.0101163	0.00790227	Alkbh5/Bmp2/Egr1/Fosl2/Nfe2l2/Nr4a2/Plau/Plk3/Vegfa/Zfp36l1
ChAT	pLI	UP	GO:0006469	negative regulation of protein kinase activity	10/212	178/13708	0.000451277	0.0101163	0.00790227	Dusp1/Dusp6/Errfi1/Gadd45a/Gadd45b/Hmgcr/Il1b/Spry1/Spry2/Trib1
ChAT	pLI	UP	GO:0003206	cardiac chamber morphogenesis	8/212	117/13708	0.000462123	0.0102145	0.00797897	Adamts1/Bmp5/Cyr61/Foxf1/Jag1/Rara/Sos1/Vangl2
ChAT	pLI	UP	GO:0033687	osteoblast proliferation	4/212	24/13708	0.000463448	0.0102145	0.00797897	Bmp2/Cyr61/Junb/Tmem119
ChAT	pLI	UP	GO:0070373	negative regulation of ERK1 and ERK2 cascade	6/212	65/13708	0.00049254	0.0107833	0.0084233	Atf3/Dusp1/Dusp6/Errfi1/Spry1/Spry2
ChAT	pLI	UP	GO:0043367	CD4-positive, alpha-beta T cell differentiation	6/212	66/13708	0.000534907	0.0116106	0.00906949	Bcl3/Hlx/Nkx2-3/Rara/Rorc/Runx3
ChAT	pLI	UP	GO:0031668	cellular response to extracellular stimulus	10/212	182/13708	0.000537396	0.0116106	0.00906949	Atf3/Cpeb4/Fos/Fosl1/Itga6/Jun/Klf10/Nfe2l2/Nr4a2/Sik1
ChAT	pLI	UP	GO:0033690	positive regulation of osteoblast proliferation	3/212	11/13708	0.000549071	0.0117853	0.00920596	Bmp2/Cyr61/Tmem119
ChAT	pLI	UP	GO:0045682	regulation of epidermis development	6/212	67/13708	0.000580055	0.0123695	0.00966229	Errfi1/Fst/Mafg/Rock2/Zfp36/Zfp36l1
ChAT	pLI	UP	GO:0071900	regulation of protein serine/threonine kinase activity	15/212	367/13708	0.00059477	0.0126015	0.0098435	Bmp2/Dusp1/Dusp6/F2r/Gadd45a/Gadd45b/Gdf15/Gtpbp4/Hmgcr/Il1b/Spry1/Spry2/Trib1/Vangl2/Vegfa
ChAT	pLI	UP	GO:0071772	response to BMP	8/212	122/13708	0.000611045	0.0127814	0.00998402	Bmp2/Bmp5/Cyr61/Egr1/Fst/Gdf15/Skil/Tob1
ChAT	pLI	UP	GO:0071773	cellular response to BMP stimulus	8/212	122/13708	0.000611045	0.0127814	0.00998402	Bmp2/Bmp5/Cyr61/Egr1/Fst/Gdf15/Skil/Tob1
ChAT	pLI	UP	GO:0002931	response to ischemia	4/212	26/13708	0.000636448	0.0130686	0.0102084	Cpeb4/Egr1/Hk2/Per2
ChAT	pLI	UP	GO:0045616	regulation of keratinocyte differentiation	4/212	26/13708	0.000636448	0.0130686	0.0102084	Errfi1/Rock2/Zfp36/Zfp36l1
ChAT	pLI	UP	GO:0071559	response to transforming growth factor beta	10/212	186/13708	0.000636718	0.0130686	0.0102084	Apaf1/Bmp2/Col1a2/Fos/Jun/Rock2/Runx3/Skil/Zfp36l1/Zfp36l2
ChAT	pLI	UP	GO:0001935	endothelial cell proliferation	8/212	123/13708	0.000645028	0.013157	0.0102774	Bmp2/Epha2/F3/Jun/Nr4a1/Nrarp/Ptprm/Vegfa
ChAT	pLI	UP	GO:0031400	negative regulation of protein modification process	18/212	494/13708	0.000672436	0.0136314	0.010648	Atf3/Cdc42se1/Cry1/Dusp1/Dusp6/Errfi1/Gadd45a/Gadd45b/Gtpbp4/Hmgcr/Il1b/Jun/Per2/Ppp1r15b/Rock2/Spry1/Spry2/Trib1
ChAT	pLI	UP	GO:0043409	negative regulation of MAPK cascade	9/212	155/13708	0.000684175	0.0137842	0.0107674	Atf3/Cdc42se1/Dusp1/Dusp6/Errfi1/Hmgcr/Il1b/Spry1/Spry2
ChAT	pLI	UP	GO:0045604	regulation of epidermal cell differentiation	5/212	46/13708	0.000690736	0.0138316	0.0108044	Errfi1/Mafg/Rock2/Zfp36/Zfp36l1
ChAT	pLI	UP	GO:0010634	positive regulation of epithelial cell migration	8/212	125/13708	0.000717571	0.0140643	0.0109862	Hbegf/Jun/Nfe2l2/Nus1/Plk2/Ptgs2/Rock2/Vegfa
ChAT	pLI	UP	GO:0006700	C21-steroid hormone biosynthetic process	3/212	12/13708	0.00072377	0.0140643	0.0109862	Bmp2/Bmp5/Egr1
ChAT	pLI	UP	GO:0060211	regulation of nuclear-transcribed mRNA poly(A) tail shortening	3/212	12/13708	0.00072377	0.0140643	0.0109862	Btg2/Tob1/Zfp36
ChAT	pLI	UP	GO:0060213	positive regulation of nuclear-transcribed mRNA poly(A) tail shortening	3/212	12/13708	0.00072377	0.0140643	0.0109862	Btg2/Tob1/Zfp36
ChAT	pLI	UP	GO:0044283	small molecule biosynthetic process	18/212	497/13708	0.000721255	0.0140643	0.0109862	Acer3/Acsl3/Atf3/Bmp2/Bmp5/Coq10b/Cry1/Egr1/Hk2/Hmgcr/Ier3/Il1b/Mid1ip1/Nus1/Per2/Ptgs2/Sik1/Slc45a3
ChAT	pLI	UP	GO:0045834	positive regulation of lipid metabolic process	8/212	126/13708	0.000756231	0.0145749	0.0113851	Acsl3/Cyr61/Enho/Il1b/Mid1ip1/Nr4a3/Ptgs2/Slc45a3
ChAT	pLI	UP	GO:0002763	positive regulation of myeloid leukocyte differentiation	5/212	47/13708	0.000763365	0.0145749	0.0113851	Fos/Jun/Klf10/Trib1/Zfp36l1
ChAT	pLI	UP	GO:0061383	trabecula morphogenesis	5/212	47/13708	0.000763365	0.0145749	0.0113851	Adamts1/Bmp5/S1pr1/Sos1/Vegfa
ChAT	pLI	UP	GO:0048598	embryonic morphogenesis	18/212	500/13708	0.000773094	0.0146754	0.0114635	Apaf1/Bmp5/Cyr61/Dlc1/Epha2/Foxf1/Hlx/Impad1/Kdm6b/Mafb/Mmp14/Nr4a3/Rara/Rock2/Sos1/Spry2/Vangl2/Zfp36l1
ChAT	pLI	UP	GO:1901214	regulation of neuron death	13/212	299/13708	0.000780494	0.0147307	0.0115067	Btg2/Cebpb/Cpeb4/Egr1/F2r/Fos/Il1b/Jun/Mcl1/Nr4a2/Nr4a3/Prkci/Vegfa
ChAT	pLI	UP	GO:0034249	negative regulation of cellular amide metabolic process	8/212	127/13708	0.00079655	0.0149478	0.0116763	Btg2/Cpeb4/Eprs/Rara/Tob1/Zfp36/Zfp36l1/Zfp36l2
ChAT	pLI	UP	GO:0061013	regulation of mRNA catabolic process	7/212	98/13708	0.000806693	0.0150522	0.0117578	Btg2/Pde12/Tob1/Vegfa/Zfp36/Zfp36l1/Zfp36l2
ChAT	pLI	UP	GO:0061448	connective tissue development	11/212	227/13708	0.00082035	0.0152205	0.0118893	Bmp2/Bmp5/Cyr61/Egr1/Impad1/Mef2d/Mex3c/Rara/Rorc/Runx3/Slc25a25
ChAT	pLI	UP	GO:0042226	interleukin-6 biosynthetic process	3/212	13/13708	0.000930209	0.0166929	0.0130395	Cebpb/Ereg/Il1b
ChAT	pLI	UP	GO:0045064	T-helper 2 cell differentiation	3/212	13/13708	0.000930209	0.0166929	0.0130395	Bcl3/Hlx/Rara
ChAT	pLI	UP	GO:0045408	regulation of interleukin-6 biosynthetic process	3/212	13/13708	0.000930209	0.0166929	0.0130395	Cebpb/Ereg/Il1b
ChAT	pLI	UP	GO:0061418	regulation of transcription from RNA polymerase II promoter in response to hypoxia	3/212	13/13708	0.000930209	0.0166929	0.0130395	Egr1/Nfe2l2/Vegfa
ChAT	pLI	UP	GO:0048568	embryonic organ development	15/212	383/13708	0.000919425	0.0166929	0.0130395	Bmp5/Cebpb/Cyr61/Epha2/Foxf1/Hlx/Junb/Mafb/Mmp14/Nr4a3/Rara/Spry2/Vangl2/Vegfa/Zfp36l1
ChAT	pLI	UP	GO:0070374	positive regulation of ERK1 and ERK2 cascade	10/212	195/13708	0.000916468	0.0166929	0.0130395	Bmp2/Ddr1/Epha2/F2r/Hmgcr/Il1b/Jun/Rara/Spry2/Vegfa
ChAT	pLI	UP	GO:0042108	positive regulation of cytokine biosynthetic process	5/212	50/13708	0.00101562	0.0180287	0.0140829	Bcl3/Cebpg/Egr1/Ereg/Il1b
ChAT	pLI	UP	GO:0043536	positive regulation of blood vessel endothelial cell migration	5/212	50/13708	0.00101562	0.0180287	0.0140829	Nfe2l2/Nus1/Plk2/Ptgs2/Vegfa
ChAT	pLI	UP	GO:0043534	blood vessel endothelial cell migration	7/212	102/13708	0.00102239	0.0180513	0.0141006	Epha2/Nfe2l2/Nr4a1/Nus1/Plk2/Ptgs2/Vegfa
ChAT	pLI	UP	GO:1901653	cellular response to peptide	11/212	234/13708	0.00105112	0.0184593	0.0144193	Enho/Eprs/Gdf15/Il1b/Nr4a1/Nr4a2/Nr4a3/Prkci/Rock2/Sgk1/Zfp36l1
ChAT	pLI	UP	GO:0007162	negative regulation of cell adhesion	11/212	235/13708	0.00108809	0.0190068	0.0148469	Bmp2/Cebpb/Dlc1/Dusp1/Gtpbp4/Hlx/Jag1/Mmp14/Nrarp/Runx3/Vegfa
ChAT	pLI	UP	GO:0046885	regulation of hormone biosynthetic process	4/212	30/13708	0.00111164	0.0191132	0.0149301	Bmp2/Bmp5/Egr1/Il1b
ChAT	pLI	UP	GO:1904707	positive regulation of vascular smooth muscle cell proliferation	4/212	30/13708	0.00111164	0.0191132	0.0149301	Adamts1/Jun/Mef2d/Nr4a3
ChAT	pLI	UP	GO:0048608	reproductive structure development	14/212	350/13708	0.00111008	0.0191132	0.0149301	Adamts1/Bmp5/Cebpb/Cyr61/Ereg/Fosl1/Fst/Junb/Plaur/Ptgs2/Rara/Tiparp/Vegfa/Zfp36l1
ChAT	pLI	UP	GO:0001938	positive regulation of endothelial cell proliferation	6/212	76/13708	0.00113272	0.0193742	0.015134	Bmp2/F3/Jun/Nr4a1/Nrarp/Vegfa
ChAT	pLI	UP	GO:0010566	regulation of ketone biosynthetic process	3/212	14/13708	0.00117046	0.0198134	0.015477	Bmp2/Bmp5/Egr1
ChAT	pLI	UP	GO:0045647	negative regulation of erythrocyte differentiation	3/212	14/13708	0.00117046	0.0198134	0.015477	Mafb/Zfp36/Zfp36l1
ChAT	pLI	UP	GO:0033077	T cell differentiation in thymus	6/212	77/13708	0.00121287	0.0201165	0.0157138	Il1b/Mafb/Rorc/Sos1/Zfp36l1/Zfp36l2
ChAT	pLI	UP	GO:0045639	positive regulation of myeloid cell differentiation	6/212	77/13708	0.00121287	0.0201165	0.0157138	Fos/Jag1/Jun/Klf10/Trib1/Zfp36l1
ChAT	pLI	UP	GO:0061458	reproductive system development	14/212	353/13708	0.00120401	0.0201165	0.0157138	Adamts1/Bmp5/Cebpb/Cyr61/Ereg/Fosl1/Fst/Junb/Plaur/Ptgs2/Rara/Tiparp/Vegfa/Zfp36l1
ChAT	pLI	UP	GO:0042060	wound healing	12/212	275/13708	0.00119857	0.0201165	0.0157138	Cyr61/Ddr1/F2r/F3/Hbegf/Hmgcr/Ifrd1/Nfe2l2/Plau/Sdc1/Tnfrsf12a/Vangl2
ChAT	pLI	UP	GO:0006417	regulation of translation	12/212	276/13708	0.00123633	0.0204026	0.0159373	Bcl3/Btg2/Cpeb4/Eprs/Per2/Ppp1r15b/Rara/Tob1/Trmt10c/Zfp36/Zfp36l1/Zfp36l2
ChAT	pLI	UP	GO:0060541	respiratory system development	10/212	203/13708	0.0012433	0.0204149	0.0159469	Errfi1/Foxf1/Klf2/Mmp14/Rara/Spry1/Spry2/Stk40/Vangl2/Vegfa
ChAT	pLI	UP	GO:0003401	axis elongation	4/212	31/13708	0.00126102	0.0206029	0.0160938	Areg/Spry1/Spry2/Vangl2
ChAT	pLI	UP	GO:0048732	gland development	14/212	356/13708	0.00130451	0.021208	0.0165664	Areg/Bmp2/Cebpb/Ddr1/Epha2/Foxf1/Hlx/Jun/Mafb/Nkx2-3/Plau/Plaur/Rara/Vegfa
ChAT	pLI	UP	GO:0043281	regulation of cysteine-type endopeptidase activity involved in apoptotic process	9/212	172/13708	0.00142773	0.0227605	0.0177791	Apaf1/Cyr61/Dlc1/F2r/F3/Nr4a1/Plaur/Ptgs2/Vegfa
ChAT	pLI	UP	GO:0042181	ketone biosynthetic process	4/212	32/13708	0.00142389	0.0227605	0.0177791	Bmp2/Bmp5/Coq10b/Egr1
ChAT	pLI	UP	GO:0061384	heart trabecula morphogenesis	4/212	32/13708	0.00142389	0.0227605	0.0177791	Adamts1/Bmp5/S1pr1/Sos1
ChAT	pLI	UP	GO:2001233	regulation of apoptotic signaling pathway	14/212	359/13708	0.00141196	0.0227605	0.0177791	Apaf1/Atf3/Ier3/Il1b/Itga6/Mcl1/Nfe2l2/Nr4a2/Plaur/Ptgs2/Runx3/Skil/Tnfrsf12a/Vegfa
ChAT	pLI	UP	GO:0061158	3'-UTR-mediated mRNA destabilization	3/212	15/13708	0.00144647	0.0228836	0.0178753	Zfp36/Zfp36l1/Zfp36l2
ChAT	pLI	UP	GO:0001933	negative regulation of protein phosphorylation	14/212	360/13708	0.00144939	0.0228836	0.0178753	Atf3/Cdc42se1/Dusp1/Dusp6/Errfi1/Gadd45a/Gadd45b/Hmgcr/Il1b/Jun/Ppp1r15b/Spry1/Spry2/Trib1
ChAT	pLI	UP	GO:0043535	regulation of blood vessel endothelial cell migration	6/212	80/13708	0.00147955	0.0232481	0.01816	Epha2/Nfe2l2/Nus1/Plk2/Ptgs2/Vegfa
ChAT	pLI	UP	GO:0001936	regulation of endothelial cell proliferation	7/212	109/13708	0.00150667	0.0235614	0.0184048	Bmp2/F3/Jun/Nr4a1/Nrarp/Ptprm/Vegfa
ChAT	pLI	UP	GO:2001236	regulation of extrinsic apoptotic signaling pathway	8/212	141/13708	0.0015658	0.0243701	0.0190365	Atf3/Il1b/Itga6/Mcl1/Runx3/Skil/Tnfrsf12a/Vegfa
ChAT	pLI	UP	GO:0009314	response to radiation	13/212	324/13708	0.00161583	0.0250302	0.0195521	Bcl3/Bhlhe40/Cry1/Egr1/Gadd45a/Hmgcr/Jun/Junb/Per2/Plk3/Sgk1/Sik1/Usp2
ChAT	pLI	UP	GO:0001655	urogenital system development	12/212	286/13708	0.0016713	0.0257678	0.0201283	Adamts1/Bmp2/Egr1/Foxf1/Itga6/Jag1/Plaur/Rara/Spry1/Tiparp/Vangl2/Vegfa
ChAT	pLI	UP	GO:0051897	positive regulation of protein kinase B signaling	6/212	82/13708	0.0016807	0.0257916	0.0201469	F3/Gdf15/Hbegf/Rara/Spry2/Vegfa
ChAT	pLI	UP	GO:0014911	positive regulation of smooth muscle cell migration	5/212	56/13708	0.00169902	0.0258313	0.0201779	Adamts1/Egr1/F3/Nr4a3/Plau
ChAT	pLI	UP	GO:0045670	regulation of osteoclast differentiation	5/212	56/13708	0.00169902	0.0258313	0.0201779	Cebpb/Fos/Klf10/Mafb/Tob2
ChAT	pLI	UP	GO:0071496	cellular response to external stimulus	10/212	212/13708	0.00171878	0.0258921	0.0202254	Atf3/Cpeb4/Fos/Fosl1/Itga6/Jun/Klf10/Nfe2l2/Nr4a2/Sik1
ChAT	pLI	UP	GO:0090596	sensory organ morphogenesis	10/212	212/13708	0.00171878	0.0258921	0.0202254	Casz1/Epha2/Jag1/Mafb/Nr4a3/Prkci/Ptprm/Spry2/Vangl2/Vegfa
ChAT	pLI	UP	GO:0030324	lung development	9/212	177/13708	0.00174033	0.0260971	0.0203854	Errfi1/Foxf1/Klf2/Mmp14/Spry1/Spry2/Stk40/Vangl2/Vegfa
ChAT	pLI	UP	GO:0071498	cellular response to fluid shear stress	3/212	16/13708	0.00176009	0.0262734	0.0205232	Klf2/Nfe2l2/Ptgs2
ChAT	pLI	UP	GO:0043616	keratinocyte proliferation	4/212	34/13708	0.00179259	0.0262807	0.0205289	Ereg/Fst/Zfp36/Zfp36l1
ChAT	pLI	UP	GO:0060441	epithelial tube branching involved in lung morphogenesis	4/212	34/13708	0.00179259	0.0262807	0.0205289	Foxf1/Spry1/Spry2/Vangl2
ChAT	pLI	UP	GO:0071385	cellular response to glucocorticoid stimulus	4/212	34/13708	0.00179259	0.0262807	0.0205289	Sgk1/Zfp36/Zfp36l1/Zfp36l2
ChAT	pLI	UP	GO:0072001	renal system development	11/212	250/13708	0.00178424	0.0262807	0.0205289	Adamts1/Bmp2/Egr1/Foxf1/Itga6/Jag1/Rara/Spry1/Tiparp/Vangl2/Vegfa
ChAT	pLI	UP	GO:0010608	posttranscriptional regulation of gene expression	14/212	370/13708	0.00187142	0.0273145	0.0213364	Bcl3/Btg2/Cpeb4/Eprs/Pde12/Per2/Ppp1r15b/Rara/Tob1/Trmt10c/Vegfa/Zfp36/Zfp36l1/Zfp36l2
ChAT	pLI	UP	GO:0010595	positive regulation of endothelial cell migration	6/212	84/13708	0.00190196	0.0276374	0.0215886	Nfe2l2/Nus1/Plk2/Ptgs2/Rock2/Vegfa
ChAT	pLI	UP	GO:0001501	skeletal system development	15/212	413/13708	0.0019376	0.0280312	0.0218963	Bmp2/Bmp5/Col1a2/Cyr61/Epha2/Fst/Impad1/Mef2d/Mex3c/Mmp14/Rara/Runx3/Tiparp/Tmem119/Vegfa
ChAT	pLI	UP	GO:0030323	respiratory tube development	9/212	180/13708	0.00195278	0.0281269	0.021971	Errfi1/Foxf1/Klf2/Mmp14/Spry1/Spry2/Stk40/Vangl2/Vegfa
ChAT	pLI	UP	GO:0032609	interferon-gamma production	6/212	85/13708	0.00202053	0.0288497	0.0225357	Bcl3/Cebpg/Il1b/Pde4b/Rara/Runx3
ChAT	pLI	UP	GO:0045638	negative regulation of myeloid cell differentiation	6/212	85/13708	0.00202053	0.0288497	0.0225357	Mafb/Rara/Tob2/Trib1/Zfp36/Zfp36l1
ChAT	pLI	UP	GO:0010810	regulation of cell-substrate adhesion	9/212	182/13708	0.00210558	0.0298504	0.0233173	Cyr61/Ddr1/Dlc1/Foxf1/Itga6/Jag1/Mmp14/Plau/Vegfa
ChAT	pLI	UP	GO:0008585	female gonad development	6/212	86/13708	0.00214461	0.0298504	0.0233173	Adamts1/Cebpb/Ereg/Fst/Tiparp/Vegfa
ChAT	pLI	UP	GO:0036294	cellular response to decreased oxygen levels	6/212	86/13708	0.00214461	0.0298504	0.0233173	Cpeb4/Egr1/Nfe2l2/Plk3/Vegfa/Zfp36l1
ChAT	pLI	UP	GO:0060425	lung morphogenesis	5/212	59/13708	0.00214515	0.0298504	0.0233173	Foxf1/Spry1/Spry2/Stk40/Vangl2
ChAT	pLI	UP	GO:0002043	blood vessel endothelial cell proliferation involved in sprouting angiogenesis	3/212	17/13708	0.00211304	0.0298504	0.0233173	Epha2/Nrarp/Vegfa
ChAT	pLI	UP	GO:0042110	T cell activation	14/212	375/13708	0.00211804	0.0298504	0.0233173	Bcl3/Cebpb/Egr1/Hlx/Il1b/Mafb/Nkx2-3/Nrarp/Rara/Rorc/Runx3/Sos1/Zfp36l1/Zfp36l2
ChAT	pLI	UP	GO:0043583	ear development	9/212	183/13708	0.00218547	0.0302831	0.0236553	Bmp2/Bmp5/Cebpd/Ddr1/Jag1/Mafb/Nr4a3/Spry2/Vangl2
ChAT	pLI	UP	GO:0045923	positive regulation of fatty acid metabolic process	4/212	36/13708	0.00222272	0.0305414	0.0238571	Mid1ip1/Nr4a3/Ptgs2/Slc45a3
ChAT	pLI	UP	GO:0071384	cellular response to corticosteroid stimulus	4/212	36/13708	0.00222272	0.0305414	0.0238571	Sgk1/Zfp36/Zfp36l1/Zfp36l2
ChAT	pLI	UP	GO:0045580	regulation of T cell differentiation	7/212	117/13708	0.0022613	0.0309421	0.0241701	Hlx/Il1b/Nrarp/Rara/Rorc/Runx3/Sos1
ChAT	pLI	UP	GO:0007498	mesoderm development	6/212	87/13708	0.00227436	0.0309917	0.0242088	Epha2/Foxf1/Kdm6b/Nr4a3/Vegfa/Zfp36l1
ChAT	pLI	UP	GO:0022408	negative regulation of cell-cell adhesion	8/212	150/13708	0.00231181	0.0311147	0.024305	Bmp2/Cebpb/Gtpbp4/Hlx/Jag1/Nrarp/Runx3/Vegfa
ChAT	pLI	UP	GO:0035051	cardiocyte differentiation	8/212	150/13708	0.00231181	0.0311147	0.024305	Bmp2/Jag1/Kdm6b/Rara/Sik1/Trip10/Vangl2/Vegfa
ChAT	pLI	UP	GO:0042475	odontogenesis of dentin-containing tooth	5/212	60/13708	0.00231124	0.0311147	0.024305	Bmp2/Fst/Itga6/Nfic/Nkx2-3
ChAT	pLI	UP	GO:0006006	glucose metabolic process	8/212	151/13708	0.00240945	0.0320414	0.0250288	Atf3/Cry1/Hk2/Midn/Per2/Rorc/Sik1/Slc45a3
ChAT	pLI	UP	GO:0007173	epidermal growth factor receptor signaling pathway	6/212	88/13708	0.00240993	0.0320414	0.0250288	Areg/Ereg/Errfi1/Hbegf/Plaur/Sos1
ChAT	pLI	UP	GO:2000379	positive regulation of reactive oxygen species metabolic process	6/212	88/13708	0.00240993	0.0320414	0.0250288	Gadd45a/Il1b/Klf2/Nfe2l2/Plau/Ptgs2
ChAT	pLI	UP	GO:0042088	T-helper 1 type immune response	4/212	37/13708	0.00246233	0.0326061	0.0254699	Bcl3/Hlx/Il1b/Vegfa
ChAT	pLI	UP	GO:1903670	regulation of sprouting angiogenesis	5/212	61/13708	0.00248648	0.0327936	0.0256164	Adamts9/Klf2/Plk2/Ptgs2/Vegfa
ChAT	pLI	UP	GO:0000289	nuclear-transcribed mRNA poly(A) tail shortening	3/212	18/13708	0.00250694	0.0328	0.0256214	Btg2/Tob1/Zfp36
ChAT	pLI	UP	GO:0090050	positive regulation of cell migration involved in sprouting angiogenesis	3/212	18/13708	0.00250694	0.0328	0.0256214	Plk2/Ptgs2/Vegfa
ChAT	pLI	UP	GO:0045446	endothelial cell differentiation	6/212	89/13708	0.0025515	0.0331191	0.0258706	Apold1/Il1b/Jag1/Kdm6b/Rock2/Vegfa
ChAT	pLI	UP	GO:0046545	development of primary female sexual characteristics	6/212	89/13708	0.0025515	0.0331191	0.0258706	Adamts1/Cebpb/Ereg/Fst/Tiparp/Vegfa
ChAT	pLI	UP	GO:0001659	temperature homeostasis	8/212	153/13708	0.00261442	0.0338022	0.0264043	Cebpb/Il1b/Kdm6b/Per2/Plac8/Ptgs2/Tle3/Vegfa
ChAT	pLI	UP	GO:1901215	negative regulation of neuron death	9/212	189/13708	0.00271701	0.0349908	0.0273327	Btg2/Cebpb/Cpeb4/F2r/Jun/Nr4a2/Nr4a3/Prkci/Vegfa
ChAT	pLI	UP	GO:0051896	regulation of protein kinase B signaling	7/212	122/13708	0.0028632	0.0367295	0.0286909	Epha2/F3/Gdf15/Hbegf/Rara/Spry2/Vegfa
ChAT	pLI	UP	GO:2000116	regulation of cysteine-type endopeptidase activity	9/212	191/13708	0.00291531	0.0368006	0.0287464	Apaf1/Cyr61/Dlc1/F2r/F3/Nr4a1/Plaur/Ptgs2/Vegfa
ChAT	pLI	UP	GO:0048771	tissue remodeling	8/212	156/13708	0.00294719	0.0368006	0.0287464	Epha2/F2r/Jag1/Klf6/Mmp14/Rock2/S1pr1/Vegfa
ChAT	pLI	UP	GO:0044342	type B pancreatic cell proliferation	3/212	19/13708	0.00294332	0.0368006	0.0287464	Errfi1/Nr4a1/Nr4a3
ChAT	pLI	UP	GO:0045723	positive regulation of fatty acid biosynthetic process	3/212	19/13708	0.00294332	0.0368006	0.0287464	Mid1ip1/Ptgs2/Slc45a3
ChAT	pLI	UP	GO:0060602	branch elongation of an epithelium	3/212	19/13708	0.00294332	0.0368006	0.0287464	Areg/Spry1/Spry2
ChAT	pLI	UP	GO:2000737	negative regulation of stem cell differentiation	3/212	19/13708	0.00294332	0.0368006	0.0287464	Jag1/Nfe2l2/Zfp36l2
ChAT	pLI	UP	GO:0060485	mesenchyme development	10/212	228/13708	0.00292158	0.0368006	0.0287464	Bmp2/Bmp5/Foxf1/Il1b/Jag1/Plaur/Trip10/Vangl2/Vegfa/Zfp36l1
ChAT	pLI	UP	GO:0007178	transmembrane receptor protein serine/threonine kinase signaling pathway	11/212	267/13708	0.00297469	0.0368637	0.0287957	Bmp2/Bmp5/Col1a2/Cyr61/Egr1/Fos/Fst/Gdf15/Jun/Skil/Tob1
ChAT	pLI	UP	GO:0048872	homeostasis of number of cells	11/212	267/13708	0.00297469	0.0368637	0.0287957	Cebpg/F2r/Klf2/Mafb/Nkx2-3/Pde4b/Skil/Sos1/Vegfa/Zfp36/Zfp36l1
ChAT	pLI	UP	GO:0000956	nuclear-transcribed mRNA catabolic process	6/212	92/13708	0.00301381	0.0372082	0.0290648	Btg2/Pde12/Tob1/Zfp36/Zfp36l1/Zfp36l2
ChAT	pLI	UP	GO:0022407	regulation of cell-cell adhesion	12/212	308/13708	0.0030798	0.0378803	0.0295899	Bmp2/Cebpb/Gtpbp4/Hlx/Il1b/Itga6/Jag1/Nr4a3/Nrarp/Rara/Runx3/Vegfa
ChAT	pLI	UP	GO:0043410	positive regulation of MAPK cascade	15/212	434/13708	0.00310806	0.0380854	0.02975	Bmp2/Ddr1/Epha2/F2r/Gadd45a/Gadd45b/Gdf15/Hmgcr/Il1b/Jun/Rara/Rock2/Spry2/Vangl2/Vegfa
ChAT	pLI	UP	GO:0051048	negative regulation of secretion	9/212	194/13708	0.00323405	0.0394819	0.0308409	Acsl4/Cry1/F2r/Foxf1/Hmgcr/Il1b/Midn/Pim3/Slc30a1
ChAT	pLI	UP	GO:0003205	cardiac chamber development	8/212	159/13708	0.00331209	0.0402849	0.0314681	Adamts1/Bmp5/Cyr61/Foxf1/Jag1/Rara/Sos1/Vangl2
ChAT	pLI	UP	GO:0046632	alpha-beta T cell differentiation	6/212	94/13708	0.00335504	0.0406566	0.0317585	Bcl3/Hlx/Nkx2-3/Rara/Rorc/Runx3
ChAT	pLI	UP	GO:1901522	positive regulation of transcription from RNA polymerase II promoter involved in cellular response to chemical stimulus	3/212	20/13708	0.00342358	0.0413347	0.0322882	Bmp2/Nfe2l2/Vegfa
ChAT	pLI	UP	GO:0097191	extrinsic apoptotic signaling pathway	9/212	196/13708	0.00346138	0.0416379	0.032525	Atf3/Il1b/Itga6/Mcl1/Rock2/Runx3/Skil/Tnfrsf12a/Vegfa
ChAT	pLI	UP	GO:0051384	response to glucocorticoid	5/212	66/13708	0.0035103	0.0419193	0.0327448	Areg/Sgk1/Zfp36/Zfp36l1/Zfp36l2
ChAT	pLI	UP	GO:0042692	muscle cell differentiation	12/212	313/13708	0.00350662	0.0419193	0.0327448	Bmp2/Ereg/Foxf1/Gdf15/Ifrd1/Kdm6b/Mmp14/Rara/Sik1/Trip10/Vangl2/Vegfa
ChAT	pLI	UP	GO:0050679	positive regulation of epithelial cell proliferation	8/212	161/13708	0.00357423	0.0423561	0.033086	Bmp2/Bmp5/F3/Jun/Nr4a1/Nr4a3/Nrarp/Vegfa
ChAT	pLI	UP	GO:0046631	alpha-beta T cell activation	7/212	127/13708	0.00358098	0.0423561	0.033086	Bcl3/Cebpb/Hlx/Nkx2-3/Rara/Rorc/Runx3
ChAT	pLI	UP	GO:0002762	negative regulation of myeloid leukocyte differentiation	4/212	41/13708	0.00359846	0.0423561	0.033086	Mafb/Rara/Tob2/Trib1
ChAT	pLI	UP	GO:0032350	regulation of hormone metabolic process	4/212	41/13708	0.00359846	0.0423561	0.033086	Bmp2/Bmp5/Egr1/Il1b
ChAT	pLI	UP	GO:0032872	regulation of stress-activated MAPK cascade	9/212	198/13708	0.00370109	0.0434085	0.0339081	Bmp2/Cdc42se1/Dusp1/Gadd45a/Gadd45b/Hmgcr/Il1b/Vangl2/Vegfa
ChAT	pLI	UP	GO:0061180	mammary gland epithelium development	5/212	67/13708	0.00374661	0.043786	0.034203	Areg/Cebpb/Ddr1/Epha2/Foxf1
ChAT	pLI	UP	GO:2001234	negative regulation of apoptotic signaling pathway	9/212	199/13708	0.00382573	0.0445441	0.0347952	Ier3/Il1b/Itga6/Mcl1/Nfe2l2/Nr4a2/Plaur/Ptgs2/Vegfa
ChAT	pLI	UP	GO:0021915	neural tube development	8/212	163/13708	0.00385217	0.0445441	0.0347952	Apaf1/Bmp5/Dlc1/Epha2/Rara/Rock2/Vangl2/Zfp36l1
ChAT	pLI	UP	GO:1904018	positive regulation of vasculature development	8/212	163/13708	0.00385217	0.0445441	0.0347952	Egr1/F3/Hk2/Il1b/Nfe2l2/Plk2/Ptgs2/Vegfa
ChAT	pLI	UP	GO:0070302	regulation of stress-activated protein kinase signaling cascade	9/212	200/13708	0.00395365	0.0447716	0.0349729	Bmp2/Cdc42se1/Dusp1/Gadd45a/Gadd45b/Hmgcr/Il1b/Vangl2/Vegfa
ChAT	pLI	UP	GO:0038127	ERBB signaling pathway	6/212	97/13708	0.00391976	0.0447716	0.0349729	Areg/Ereg/Errfi1/Hbegf/Plaur/Sos1
ChAT	pLI	UP	GO:0008207	C21-steroid hormone metabolic process	3/212	21/13708	0.00394906	0.0447716	0.0349729	Bmp2/Bmp5/Egr1
ChAT	pLI	UP	GO:0033688	regulation of osteoblast proliferation	3/212	21/13708	0.00394906	0.0447716	0.0349729	Bmp2/Cyr61/Tmem119
ChAT	pLI	UP	GO:0042036	negative regulation of cytokine biosynthetic process	3/212	21/13708	0.00394906	0.0447716	0.0349729	Bcl3/Errfi1/Zfp36
ChAT	pLI	UP	GO:1901889	negative regulation of cell junction assembly	3/212	21/13708	0.00394906	0.0447716	0.0349729	Dlc1/Mmp14/Rock2
ChAT	pLI	UP	GO:0001654	eye development	11/212	278/13708	0.00403892	0.0454241	0.0354826	Casz1/Epha2/Jag1/Jun/Prkci/Ptprm/Rara/Skil/Slc25a25/Sos1/Vegfa
ChAT	pLI	UP	GO:0150063	visual system development	11/212	278/13708	0.00403892	0.0454241	0.0354826	Casz1/Epha2/Jag1/Jun/Prkci/Ptprm/Rara/Skil/Slc25a25/Sos1/Vegfa
ChAT	pLI	UP	GO:0043271	negative regulation of ion transport	7/212	130/13708	0.00407291	0.04565	0.035659	Acsl4/Gem/Il1b/Kcne4/Ptgs2/Slc30a1/Usp2
ChAT	pLI	UP	GO:0007292	female gamete generation	6/212	98/13708	0.00412279	0.0458957	0.035851	Adamts1/Ereg/Fosl1/Plau/Ptgs2/Sos1
ChAT	pLI	UP	GO:0071453	cellular response to oxygen levels	6/212	98/13708	0.00412279	0.0458957	0.035851	Cpeb4/Egr1/Nfe2l2/Plk3/Vegfa/Zfp36l1
ChAT	pLI	UP	GO:1901617	organic hydroxy compound biosynthetic process	8/212	165/13708	0.00414655	0.0460043	0.0359358	Acer3/Bmp2/Bmp5/Hmgcr/Il1b/Nr4a2/Nus1/Per2
ChAT	pLI	UP	GO:0010827	regulation of glucose transmembrane transport	5/212	69/13708	0.00425308	0.0468696	0.0366117	Hk2/Il1b/Nfe2l2/Nr4a3/Prkci
ChAT	pLI	UP	GO:0031960	response to corticosteroid	5/212	69/13708	0.00425308	0.0468696	0.0366117	Areg/Sgk1/Zfp36/Zfp36l1/Zfp36l2
ChAT	pLI	UP	GO:0003197	endocardial cushion development	4/212	43/13708	0.00428121	0.0470218	0.0367306	Bmp2/Bmp5/Foxf1/Jag1
ChAT	pLI	UP	GO:2000377	regulation of reactive oxygen species metabolic process	8/212	166/13708	0.00430009	0.0470717	0.0367696	Gadd45a/Hk2/Ier3/Il1b/Klf2/Nfe2l2/Plau/Ptgs2
ChAT	pLI	UP	GO:0048880	sensory system development	11/212	281/13708	0.00437652	0.0477492	0.0372988	Casz1/Epha2/Jag1/Jun/Prkci/Ptprm/Rara/Skil/Slc25a25/Sos1/Vegfa
ChAT	pLI	UP	GO:0003158	endothelium development	6/212	100/13708	0.00455204	0.0483783	0.0377902	Apold1/Il1b/Jag1/Kdm6b/Rock2/Vegfa
ChAT	pLI	UP	GO:0030183	B cell differentiation	6/212	100/13708	0.00455204	0.0483783	0.0377902	Bcl3/Cebpg/Mmp14/Nkx2-3/Zfp36l1/Zfp36l2
ChAT	pLI	UP	GO:0046660	female sex differentiation	6/212	100/13708	0.00455204	0.0483783	0.0377902	Adamts1/Cebpb/Ereg/Fst/Tiparp/Vegfa
ChAT	pLI	UP	GO:0071901	negative regulation of protein serine/threonine kinase activity	6/212	100/13708	0.00455204	0.0483783	0.0377902	Dusp1/Dusp6/Hmgcr/Il1b/Spry1/Spry2
ChAT	pLI	UP	GO:0034405	response to fluid shear stress	3/212	22/13708	0.00452099	0.0483783	0.0377902	Klf2/Nfe2l2/Ptgs2
ChAT	pLI	UP	GO:0061311	cell surface receptor signaling pathway involved in heart development	3/212	22/13708	0.00452099	0.0483783	0.0377902	Bmp2/Jag1/Vangl2
ChAT	pLI	UP	GO:1904738	vascular associated smooth muscle cell migration	3/212	22/13708	0.00452099	0.0483783	0.0377902	Adamts1/Nfe2l2/Nr4a3
ChAT	pLI	UP	GO:1904752	regulation of vascular associated smooth muscle cell migration	3/212	22/13708	0.00452099	0.0483783	0.0377902	Adamts1/Nfe2l2/Nr4a3
ChAT	pLI	UP	GO:0043010	camera-type eye development	10/212	243/13708	0.00458608	0.0484266	0.037828	Casz1/Epha2/Jag1/Jun/Ptprm/Rara/Skil/Slc25a25/Sos1/Vegfa
ChAT	pLI	UP	GO:0052548	regulation of endopeptidase activity	10/212	243/13708	0.00458608	0.0484266	0.037828	Apaf1/Cyr61/Dlc1/F2r/F3/Nr4a1/Plaur/Ptgs2/Rock2/Vegfa
ChAT	pLI	UP	GO:0071216	cellular response to biotic stimulus	8/212	168/13708	0.0046203	0.0486316	0.0379881	Cebpb/Il1b/Mrc1/Pde4b/Ppp1r15b/Rara/Trib1/Zfp36
ChAT	pLI	UP	GO:0045599	negative regulation of fat cell differentiation	4/212	44/13708	0.00465322	0.0488217	0.0381366	Jag1/Jdp2/Vegfa/Zfp36l2
ChAT	pLI	UP	GO:0031589	cell-substrate adhesion	11/212	284/13708	0.00473624	0.0495344	0.0386933	Adamts9/Cyr61/Ddr1/Dlc1/Foxf1/Itga6/Jag1/Mmp14/Plau/Tnfrsf12a/Vegfa
ChAT	pLI	UP	GO:0019217	regulation of fatty acid metabolic process	5/212	71/13708	0.00480662	0.0499523	0.0390198	Acsl4/Mid1ip1/Nr4a3/Ptgs2/Slc45a3
ChAT	pLI	UP	GO:0060411	cardiac septum morphogenesis	5/212	71/13708	0.00480662	0.0499523	0.0390198	Bmp5/Cyr61/Jag1/Rara/Vangl2
ChAT	pLI	UP	GO:0006954	inflammatory response	16/212	500/13708	0.00483025	0.0500395	0.0390879	Bmp2/Cebpb/Epha2/F2r/F3/Foxf1/Ier3/Il1b/Jun/Kdm6b/Metrnl/Nfe2l2/Ptgs2/Sdc1/Tnfaip6/Zfp36
ChAT	pLI	UP	GO:0048738	cardiac muscle tissue development	9/212	207/13708	0.00494551	0.0510725	0.0398948	Adamts9/Bmp2/Bmp5/Kdm6b/Rara/S1pr1/Sik1/Trip10/Vegfa
ChAT	pLI	UP	GO:0035264	multicellular organism growth	8/212	171/13708	0.0051346	0.0511558	0.0399598	Gdf15/Klf2/Plac8/Rara/Slc25a25/Sos1/Stk40/Zfp36l1
ChAT	pLI	UP	GO:0051216	cartilage development	8/212	171/13708	0.0051346	0.0511558	0.0399598	Bmp2/Bmp5/Cyr61/Impad1/Mef2d/Mex3c/Rara/Runx3
ChAT	pLI	UP	GO:0051147	regulation of muscle cell differentiation	7/212	135/13708	0.00500458	0.0511558	0.0399598	Bmp2/Ereg/Foxf1/Gdf15/Mmp14/Sik1/Trip10
ChAT	pLI	UP	GO:0014020	primary neural tube formation	6/212	102/13708	0.00501338	0.0511558	0.0399598	Apaf1/Bmp5/Dlc1/Rara/Rock2/Vangl2
ChAT	pLI	UP	GO:0003151	outflow tract morphogenesis	5/212	72/13708	0.00510175	0.0511558	0.0399598	Jag1/Jun/Rara/Vangl2/Vegfa
ChAT	pLI	UP	GO:0046888	negative regulation of hormone secretion	5/212	72/13708	0.00510175	0.0511558	0.0399598	Cry1/Hmgcr/Il1b/Midn/Pim3
ChAT	pLI	UP	GO:0003179	heart valve morphogenesis	4/212	45/13708	0.00504638	0.0511558	0.0399598	Adamts9/Bmp2/Cyr61/Jag1
ChAT	pLI	UP	GO:0001958	endochondral ossification	3/212	23/13708	0.0051405	0.0511558	0.0399598	Impad1/Mef2d/Mmp14
ChAT	pLI	UP	GO:0036075	replacement ossification	3/212	23/13708	0.0051405	0.0511558	0.0399598	Impad1/Mef2d/Mmp14
ChAT	pLI	UP	GO:0060039	pericardium development	3/212	23/13708	0.0051405	0.0511558	0.0399598	Bmp2/Bmp5/Sos1
ChAT	pLI	UP	GO:0060713	labyrinthine layer morphogenesis	3/212	23/13708	0.0051405	0.0511558	0.0399598	Bmp5/Cyr61/Zfp36l1
ChAT	pLI	UP	GO:0045862	positive regulation of proteolysis	11/212	286/13708	0.00498883	0.0511558	0.0399598	Apaf1/Cyr61/Dlc1/F2r/F3/Il1b/Mmp14/Plk2/Plk3/Rock2/Trib1
ChAT	pLI	UP	GO:0001819	positive regulation of cytokine production	12/212	329/13708	0.0052035	0.0516263	0.0403273	Bcl3/Cebpb/Cebpg/Egr1/Ereg/F2r/Il1b/Nr4a3/Pde4b/Ptgs2/Rara/Rock2
ChAT	pLI	UP	GO:0061041	regulation of wound healing	6/212	103/13708	0.0052565	0.0519951	0.0406154	F2r/Hbegf/Hmgcr/Nfe2l2/Plau/Tnfrsf12a
ChAT	pLI	UP	GO:0035924	cellular response to vascular endothelial growth factor stimulus	4/212	46/13708	0.0054612	0.0530609	0.041448	Nr4a1/Nus1/Spry2/Vegfa
ChAT	pLI	UP	GO:0048546	digestive tract morphogenesis	4/212	46/13708	0.0054612	0.0530609	0.041448	Foxf1/Hlx/Nkx2-3/Vangl2
ChAT	pLI	UP	GO:0051926	negative regulation of calcium ion transport	4/212	46/13708	0.0054612	0.0530609	0.041448	Gem/Ptgs2/Slc30a1/Usp2
ChAT	pLI	UP	GO:1904705	regulation of vascular smooth muscle cell proliferation	4/212	46/13708	0.0054612	0.0530609	0.041448	Adamts1/Jun/Mef2d/Nr4a3
ChAT	pLI	UP	GO:1990874	vascular smooth muscle cell proliferation	4/212	46/13708	0.0054612	0.0530609	0.041448	Adamts1/Jun/Mef2d/Nr4a3
ChAT	pLI	UP	GO:0001701	in utero embryonic development	14/212	417/13708	0.00544988	0.0530609	0.041448	Bmp2/Bmp5/Cebpb/Cyr61/Fosl1/Foxf1/Hbegf/Junb/Klf2/Mafg/Skil/Slc30a1/Vegfa/Zfp36l1
ChAT	pLI	UP	GO:0001952	regulation of cell-matrix adhesion	6/212	104/13708	0.00550817	0.0532024	0.0415585	Ddr1/Dlc1/Jag1/Mmp14/Plau/Vegfa
ChAT	pLI	UP	GO:0046165	alcohol biosynthetic process	6/212	104/13708	0.00550817	0.0532024	0.0415585	Acer3/Bmp2/Bmp5/Hmgcr/Il1b/Nus1
ChAT	pLI	UP	GO:1903531	negative regulation of secretion by cell	8/212	174/13708	0.00569165	0.0548134	0.0428169	Cry1/F2r/Foxf1/Hmgcr/Il1b/Midn/Pim3/Slc30a1
ChAT	pLI	UP	GO:0032649	regulation of interferon-gamma production	5/212	74/13708	0.00573013	0.0550227	0.0429804	Bcl3/Cebpg/Il1b/Pde4b/Rara
ChAT	pLI	UP	GO:0002683	negative regulation of immune system process	13/212	376/13708	0.00575428	0.0550935	0.0430357	Cebpb/Dusp1/Foxf1/Hlx/Mafb/Nfe2l2/Nrarp/Rara/Runx3/Tob2/Trib1/Zfp36/Zfp36l1
ChAT	pLI	UP	GO:0030224	monocyte differentiation	3/212	24/13708	0.00580865	0.0551318	0.0430657	Jun/Vegfa/Zfp36l1
ChAT	pLI	UP	GO:1901532	regulation of hematopoietic progenitor cell differentiation	3/212	24/13708	0.00580865	0.0551318	0.0430657	Nfe2l2/Sos1/Vegfa
ChAT	pLI	UP	GO:1903131	mononuclear cell differentiation	3/212	24/13708	0.00580865	0.0551318	0.0430657	Jun/Vegfa/Zfp36l1
ChAT	pLI	UP	GO:0032874	positive regulation of stress-activated MAPK cascade	7/212	140/13708	0.0060883	0.0571256	0.0446231	Bmp2/Gadd45a/Gadd45b/Hmgcr/Il1b/Vangl2/Vegfa
ChAT	pLI	UP	GO:0071222	cellular response to lipopolysaccharide	7/212	140/13708	0.0060883	0.0571256	0.0446231	Cebpb/Il1b/Mrc1/Pde4b/Rara/Trib1/Zfp36
ChAT	pLI	UP	GO:0062014	negative regulation of small molecule metabolic process	5/212	75/13708	0.00606395	0.0571256	0.0446231	Bmp2/Bmp5/Ier3/Pde12/Sik1
ChAT	pLI	UP	GO:1903313	positive regulation of mRNA metabolic process	5/212	75/13708	0.00606395	0.0571256	0.0446231	Btg2/Tob1/Zfp36/Zfp36l1/Zfp36l2
ChAT	pLI	UP	GO:0001890	placenta development	7/212	141/13708	0.00632454	0.0583222	0.0455578	Bmp5/Cebpb/Cyr61/Fosl1/Junb/Ptgs2/Zfp36l1
ChAT	pLI	UP	GO:0070304	positive regulation of stress-activated protein kinase signaling cascade	7/212	141/13708	0.00632454	0.0583222	0.0455578	Bmp2/Gadd45a/Gadd45b/Hmgcr/Il1b/Vangl2/Vegfa
ChAT	pLI	UP	GO:0030218	erythrocyte differentiation	6/212	107/13708	0.00631608	0.0583222	0.0455578	Cebpg/Klf2/Mafb/Vegfa/Zfp36/Zfp36l1
ChAT	pLI	UP	GO:0010659	cardiac muscle cell apoptotic process	4/212	48/13708	0.0063579	0.0583222	0.0455578	Apaf1/Hmgcr/Nfe2l2/Trip10
ChAT	pLI	UP	GO:0060711	labyrinthine layer development	4/212	48/13708	0.0063579	0.0583222	0.0455578	Bmp5/Cyr61/Junb/Zfp36l1
ChAT	pLI	UP	GO:0061614	pri-miRNA transcription by RNA polymerase II	4/212	48/13708	0.0063579	0.0583222	0.0455578	Bmp2/Fos/Fosl1/Jun
ChAT	pLI	UP	GO:0007276	gamete generation	14/212	424/13708	0.0062847	0.0583222	0.0455578	Adamts1/Aff4/Alkbh5/Crem/Ereg/Fosl1/Fst/Plau/Ptgs2/Rara/Sos1/Tle3/Tmem119/Utp14b
ChAT	pLI	UP	GO:0048871	multicellular organismal homeostasis	13/212	380/13708	0.00627193	0.0583222	0.0455578	Cebpb/F2r/Il1b/Kdm6b/Metrnl/Mex3c/Nr4a3/Per2/Plac8/Ptgs2/S1pr1/Tle3/Vegfa
ChAT	pLI	UP	GO:0007160	cell-matrix adhesion	8/212	178/13708	0.00650469	0.0595025	0.0464798	Adamts9/Ddr1/Dlc1/Itga6/Jag1/Mmp14/Plau/Vegfa
ChAT	pLI	UP	GO:0061157	mRNA destabilization	3/212	25/13708	0.00652641	0.0595049	0.0464816	Zfp36/Zfp36l1/Zfp36l2
ChAT	pLI	UP	GO:0051051	negative regulation of transport	14/212	426/13708	0.00654119	0.0595049	0.0464816	Acsl4/Cry1/F2r/Foxf1/Gem/Hmgcr/Ier3/Il1b/Kcne4/Midn/Pim3/Ptgs2/Slc30a1/Usp2
ChAT	pLI	UP	GO:0042594	response to starvation	7/212	142/13708	0.00656757	0.0595798	0.0465402	Atf3/Cpeb4/Jun/Klf10/Nfe2l2/Sik1/Zfp36
ChAT	pLI	UP	GO:0019318	hexose metabolic process	8/212	179/13708	0.00672106	0.0608043	0.0474966	Atf3/Cry1/Hk2/Midn/Per2/Rorc/Sik1/Slc45a3
ChAT	pLI	UP	GO:0043488	regulation of mRNA stability	5/212	77/13708	0.00677221	0.0610988	0.0477267	Pde12/Vegfa/Zfp36/Zfp36l1/Zfp36l2
ChAT	pLI	UP	GO:0001707	mesoderm formation	4/212	49/13708	0.00684078	0.0613801	0.0479465	Epha2/Foxf1/Kdm6b/Nr4a3
ChAT	pLI	UP	GO:0002042	cell migration involved in sprouting angiogenesis	4/212	49/13708	0.00684078	0.0613801	0.0479465	Nr4a1/Plk2/Ptgs2/Vegfa
ChAT	pLI	UP	GO:0031214	biomineral tissue development	6/212	109/13708	0.00690051	0.0617473	0.0482333	Bmp2/Cebpb/Klf10/Ptgs2/S1pr1/Tmem119
ChAT	pLI	UP	GO:0071396	cellular response to lipid	13/212	385/13708	0.00697055	0.0622046	0.0485905	Cebpb/Cry1/Il1b/Mrc1/Pde4b/Rara/Rock2/Rorc/Sgk1/Trib1/Zfp36/Zfp36l1/Zfp36l2
ChAT	pLI	UP	GO:0071229	cellular response to acid chemical	7/212	144/13708	0.00707439	0.0629601	0.0491806	Cebpb/Col1a2/Cpeb4/Egr1/Klf2/Rara/Vegfa
ChAT	pLI	UP	GO:0044319	wound healing, spreading of cells	3/212	26/13708	0.00729467	0.0642244	0.0501682	Cyr61/Ddr1/Hbegf
ChAT	pLI	UP	GO:0060444	branching involved in mammary gland duct morphogenesis	3/212	26/13708	0.00729467	0.0642244	0.0501682	Areg/Ddr1/Epha2
ChAT	pLI	UP	GO:0090505	epiboly involved in wound healing	3/212	26/13708	0.00729467	0.0642244	0.0501682	Cyr61/Ddr1/Hbegf
ChAT	pLI	UP	GO:0097193	intrinsic apoptotic signaling pathway	10/212	260/13708	0.00729236	0.0642244	0.0501682	Apaf1/Bcl3/Cebpb/Epha2/Ier3/Mcl1/Nfe2l2/Plaur/Ptgs2/Skil
ChAT	pLI	UP	GO:0002262	myeloid cell homeostasis	7/212	145/13708	0.00733842	0.0643429	0.0502608	Cebpg/Klf2/Mafb/Pde4b/Vegfa/Zfp36/Zfp36l1
ChAT	pLI	UP	GO:0042446	hormone biosynthetic process	4/212	50/13708	0.00734732	0.0643429	0.0502608	Bmp2/Bmp5/Egr1/Il1b
ChAT	pLI	UP	GO:0071560	cellular response to transforming growth factor beta stimulus	8/212	182/13708	0.00740296	0.0646578	0.0505068	Apaf1/Bmp2/Col1a2/Fos/Jun/Skil/Zfp36l1/Zfp36l2
ChAT	pLI	UP	GO:0030336	negative regulation of cell migration	9/212	221/13708	0.00750096	0.065167	0.0509046	Adamts9/Dlc1/Dusp1/Gtpbp4/Jag1/Nfe2l2/Podn/Ptprm/Trib1
ChAT	pLI	UP	GO:0060560	developmental growth involved in morphogenesis	9/212	221/13708	0.00750096	0.065167	0.0509046	Areg/Ddr1/Ifrd1/S1pr1/Spry1/Spry2/Tnfrsf12a/Vangl2/Vegfa
ChAT	pLI	UP	GO:0046683	response to organophosphorus	5/212	79/13708	0.00753647	0.0653028	0.0510106	Crem/Il1b/Jun/Junb/Zfp36l1
ChAT	pLI	UP	GO:0045766	positive regulation of angiogenesis	7/212	146/13708	0.00760968	0.0657636	0.0513706	F3/Hk2/Il1b/Nfe2l2/Plk2/Ptgs2/Vegfa
ChAT	pLI	UP	GO:0032868	response to insulin	8/212	183/13708	0.00764148	0.0658651	0.0514499	Cry1/Egr1/Enho/Eprs/Il1b/Prkci/Sgk1/Zfp36l1
ChAT	pLI	UP	GO:0002294	CD4-positive, alpha-beta T cell differentiation involved in immune response	4/212	51/13708	0.00787798	0.0671185	0.0524289	Bcl3/Hlx/Rara/Rorc
ChAT	pLI	UP	GO:0010658	striated muscle cell apoptotic process	4/212	51/13708	0.00787798	0.0671185	0.0524289	Apaf1/Hmgcr/Nfe2l2/Trip10
ChAT	pLI	UP	GO:0032729	positive regulation of interferon-gamma production	4/212	51/13708	0.00787798	0.0671185	0.0524289	Bcl3/Cebpg/Il1b/Pde4b
ChAT	pLI	UP	GO:0042093	T-helper cell differentiation	4/212	51/13708	0.00787798	0.0671185	0.0524289	Bcl3/Hlx/Rara/Rorc
ChAT	pLI	UP	GO:0045786	negative regulation of cell cycle	13/212	391/13708	0.00788908	0.0671185	0.0524289	Bmp2/Btg2/Cry1/Gadd45a/Ier3/Nr4a1/Plk2/Plk3/Ptgs2/Runx3/Skil/Zfp36l1/Zfp36l2
ChAT	pLI	UP	GO:0001570	vasculogenesis	5/212	80/13708	0.00794026	0.0673794	0.0526327	Epha2/Foxf1/Junb/Tiparp/Zfp36l1
ChAT	pLI	UP	GO:0050779	RNA destabilization	3/212	27/13708	0.00811423	0.0685016	0.0535094	Zfp36/Zfp36l1/Zfp36l2
ChAT	pLI	UP	GO:0090504	epiboly	3/212	27/13708	0.00811423	0.0685016	0.0535094	Cyr61/Ddr1/Hbegf
ChAT	pLI	UP	GO:0071219	cellular response to molecule of bacterial origin	7/212	148/13708	0.00817437	0.0687493	0.0537028	Cebpb/Il1b/Mrc1/Pde4b/Rara/Trib1/Zfp36
ChAT	pLI	UP	GO:0030879	mammary gland development	6/212	113/13708	0.00818544	0.0687493	0.0537028	Areg/Cebpb/Ddr1/Epha2/Foxf1/Vegfa
ChAT	pLI	UP	GO:0002293	alpha-beta T cell differentiation involved in immune response	4/212	52/13708	0.00843322	0.07047	0.0550469	Bcl3/Hlx/Rara/Rorc
ChAT	pLI	UP	GO:0048286	lung alveolus development	4/212	52/13708	0.00843322	0.07047	0.0550469	Errfi1/Foxf1/Stk40/Vegfa
ChAT	pLI	UP	GO:0001837	epithelial to mesenchymal transition	6/212	114/13708	0.00853184	0.070933	0.0554086	Bmp2/Il1b/Jag1/Trip10/Vangl2/Vegfa
ChAT	pLI	UP	GO:0008643	carbohydrate transport	6/212	114/13708	0.00853184	0.070933	0.0554086	Hk2/Il1b/Nfe2l2/Nr4a3/Prkci/Slc45a3
ChAT	pLI	UP	GO:0043406	positive regulation of MAP kinase activity	8/212	187/13708	0.00865383	0.0717656	0.056059	Bmp2/F2r/Gadd45a/Gadd45b/Gdf15/Il1b/Vangl2/Vegfa
ChAT	pLI	UP	GO:0035148	tube formation	7/212	150/13708	0.00876938	0.0725407	0.0566644	Apaf1/Bmp5/Dlc1/Rara/Rock2/Vangl2/Vegfa
ChAT	pLI	UP	GO:0002064	epithelial cell development	8/212	188/13708	0.00892192	0.073268	0.0572325	Bmp5/Cgn/Epha2/Fosl2/Il1b/Jag1/Rara/Rock2
ChAT	pLI	UP	GO:0002287	alpha-beta T cell activation involved in immune response	4/212	53/13708	0.00901348	0.073268	0.0572325	Bcl3/Hlx/Rara/Rorc
ChAT	pLI	UP	GO:0048332	mesoderm morphogenesis	4/212	53/13708	0.00901348	0.073268	0.0572325	Epha2/Foxf1/Kdm6b/Nr4a3
ChAT	pLI	UP	GO:0033598	mammary gland epithelial cell proliferation	3/212	28/13708	0.00898584	0.073268	0.0572325	Areg/Cebpb/Epha2
ChAT	pLI	UP	GO:0042092	type 2 immune response	3/212	28/13708	0.00898584	0.073268	0.0572325	Bcl3/Hlx/Rara
ChAT	pLI	UP	GO:0060669	embryonic placenta morphogenesis	3/212	28/13708	0.00898584	0.073268	0.0572325	Bmp5/Cyr61/Zfp36l1
ChAT	pLI	UP	GO:0001667	ameboidal-type cell migration	12/212	353/13708	0.00891446	0.073268	0.0572325	Adamts9/Epha2/Hbegf/Jun/Nfe2l2/Nr4a1/Nus1/Plk2/Ptgs2/Ptprm/Rock2/Vegfa
ChAT	pLI	UP	GO:0044262	cellular carbohydrate metabolic process	9/212	228/13708	0.00910736	0.0736664	0.0575438	Hk2/Ier3/Midn/Per2/Ppp1r2/Rorc/Sik1/Slc45a3/Stk40
ChAT	pLI	UP	GO:0072593	reactive oxygen species metabolic process	9/212	228/13708	0.00910736	0.0736664	0.0575438	Cyr61/Gadd45a/Hk2/Ier3/Il1b/Klf2/Nfe2l2/Plau/Ptgs2
ChAT	pLI	UP	GO:0001841	neural tube formation	6/212	116/13708	0.009256	0.0737784	0.0576312	Apaf1/Bmp5/Dlc1/Rara/Rock2/Vangl2
ChAT	pLI	UP	GO:0055007	cardiac muscle cell differentiation	6/212	116/13708	0.009256	0.0737784	0.0576312	Bmp2/Kdm6b/Rara/Sik1/Trip10/Vegfa
ChAT	pLI	UP	GO:0019218	regulation of steroid metabolic process	5/212	83/13708	0.00924146	0.0737784	0.0576312	Bmp2/Bmp5/Egr1/Il1b/Rorc
ChAT	pLI	UP	GO:0042476	odontogenesis	5/212	83/13708	0.00924146	0.0737784	0.0576312	Bmp2/Fst/Itga6/Nfic/Nkx2-3
ChAT	pLI	UP	GO:0071456	cellular response to hypoxia	5/212	83/13708	0.00924146	0.0737784	0.0576312	Egr1/Nfe2l2/Plk3/Vegfa/Zfp36l1
ChAT	pLI	UP	GO:0006935	chemotaxis	14/212	444/13708	0.00924719	0.0737784	0.0576312	Cyr61/Dusp1/Epha2/Hbegf/Il1b/Nr4a1/Nr4a3/Pde4b/Ptprm/Runx3/S100a14/S1pr1/Vangl2/Vegfa
ChAT	pLI	UP	GO:0060326	cell chemotaxis	9/212	230/13708	0.00961098	0.0751615	0.0587117	Dusp1/Epha2/Hbegf/Il1b/Nr4a1/Pde4b/S100a14/S1pr1/Vegfa
ChAT	pLI	UP	GO:0001822	kidney development	9/212	231/13708	0.00987055	0.0751615	0.0587117	Adamts1/Bmp2/Egr1/Jag1/Rara/Spry1/Tiparp/Vangl2/Vegfa
ChAT	pLI	UP	GO:0030307	positive regulation of cell growth	7/212	153/13708	0.00972076	0.0751615	0.0587117	Acsl4/Hbegf/Mmp14/Sgk1/Tnfrsf12a/Trip10/Vegfa
ChAT	pLI	UP	GO:0030282	bone mineralization	5/212	84/13708	0.00970599	0.0751615	0.0587117	Bmp2/Klf10/Ptgs2/S1pr1/Tmem119
ChAT	pLI	UP	GO:0120162	positive regulation of cold-induced thermogenesis	5/212	84/13708	0.00970599	0.0751615	0.0587117	Cebpb/Kdm6b/Per2/Plac8/Vegfa
ChAT	pLI	UP	GO:0003170	heart valve development	4/212	54/13708	0.00961918	0.0751615	0.0587117	Adamts9/Bmp2/Cyr61/Jag1
ChAT	pLI	UP	GO:0051591	response to cAMP	4/212	54/13708	0.00961918	0.0751615	0.0587117	Crem/Jun/Junb/Zfp36l1
ChAT	pLI	UP	GO:0045577	regulation of B cell differentiation	3/212	29/13708	0.00991015	0.0751615	0.0587117	Mmp14/Zfp36l1/Zfp36l2
ChAT	pLI	UP	GO:0048011	neurotrophin TRK receptor signaling pathway	3/212	29/13708	0.00991015	0.0751615	0.0587117	Sos1/Spry1/Spry2
ChAT	pLI	UP	GO:0001660	fever generation	2/212	10/13708	0.00987186	0.0751615	0.0587117	Il1b/Ptgs2
ChAT	pLI	UP	GO:0006704	glucocorticoid biosynthetic process	2/212	10/13708	0.00987186	0.0751615	0.0587117	Bmp2/Bmp5
ChAT	pLI	UP	GO:0030853	negative regulation of granulocyte differentiation	2/212	10/13708	0.00987186	0.0751615	0.0587117	Rara/Trib1
ChAT	pLI	UP	GO:0031943	regulation of glucocorticoid metabolic process	2/212	10/13708	0.00987186	0.0751615	0.0587117	Bmp2/Bmp5
ChAT	pLI	UP	GO:0032306	regulation of prostaglandin secretion	2/212	10/13708	0.00987186	0.0751615	0.0587117	Acsl4/Il1b
ChAT	pLI	UP	GO:0045628	regulation of T-helper 2 cell differentiation	2/212	10/13708	0.00987186	0.0751615	0.0587117	Hlx/Rara
ChAT	pLI	UP	GO:0090336	positive regulation of brown fat cell differentiation	2/212	10/13708	0.00987186	0.0751615	0.0587117	Metrnl/Ptgs2
ChAT	pLI	UP	GO:0097011	cellular response to granulocyte macrophage colony-stimulating factor stimulus	2/212	10/13708	0.00987186	0.0751615	0.0587117	Zfp36/Zfp36l2
ChAT	pLI	UP	GO:1902946	protein localization to early endosome	2/212	10/13708	0.00987186	0.0751615	0.0587117	Rock2/Vegfa
ChAT	pLI	UP	GO:0042330	taxis	14/212	446/13708	0.00959561	0.0751615	0.0587117	Cyr61/Dusp1/Epha2/Hbegf/Il1b/Nr4a1/Nr4a3/Pde4b/Ptprm/Runx3/S100a14/S1pr1/Vangl2/Vegfa
ChAT	pLI	UP	GO:0010035	response to inorganic substance	12/212	356/13708	0.00949554	0.0751615	0.0587117	Atp12a/Fos/Fosb/Jun/Junb/Kdm6b/Nfe2l2/Nr4a1/Nr4a2/Nr4a3/Ppp1r15b/Slc30a1
ChAT	pLI	UP	GO:0031667	response to nutrient levels	10/212	272/13708	0.00984995	0.0751615	0.0587117	Atf3/Cpeb4/Gdf15/Il1b/Jun/Klf10/Nfe2l2/Sik1/Slc25a25/Zfp36
ChAT	pLI	UP	GO:0034101	erythrocyte homeostasis	6/212	118/13708	0.0100231	0.0756684	0.0591076	Cebpg/Klf2/Mafb/Vegfa/Zfp36/Zfp36l1
ChAT	pLI	UP	GO:0034250	positive regulation of cellular amide metabolic process	6/212	118/13708	0.0100231	0.0756684	0.0591076	Bcl3/Cyr61/Nfe2l2/Plk3/Rock2/Trmt10c
ChAT	pLI	UP	GO:0001942	hair follicle development	5/212	85/13708	0.0101863	0.0766822	0.0598995	Fst/Ptgs2/Runx3/Sos1/Vangl2
ChAT	pLI	UP	GO:0002292	T cell differentiation involved in immune response	4/212	55/13708	0.0102507	0.0766822	0.0598995	Bcl3/Hlx/Rara/Rorc
ChAT	pLI	UP	GO:0006094	gluconeogenesis	4/212	55/13708	0.0102507	0.0766822	0.0598995	Atf3/Cry1/Per2/Sik1
ChAT	pLI	UP	GO:0032611	interleukin-1 beta production	4/212	55/13708	0.0102507	0.0766822	0.0598995	Egr1/Errfi1/F2r/Il1b
ChAT	pLI	UP	GO:2000146	negative regulation of cell motility	9/212	233/13708	0.0104055	0.0774871	0.0605283	Adamts9/Dlc1/Dusp1/Gtpbp4/Jag1/Nfe2l2/Podn/Ptprm/Trib1
ChAT	pLI	UP	GO:0008406	gonad development	7/212	155/13708	0.0103956	0.0774871	0.0605283	Adamts1/Cebpb/Ereg/Fst/Rara/Tiparp/Vegfa
ChAT	pLI	UP	GO:0002694	regulation of leukocyte activation	13/212	406/13708	0.010607	0.0788082	0.0615602	Cebpb/Foxf1/Hlx/Il1b/Mmp14/Nr4a3/Nrarp/Rara/Rorc/Runx3/Sos1/Zfp36l1/Zfp36l2
ChAT	pLI	UP	GO:0043487	regulation of RNA stability	5/212	86/13708	0.0106827	0.0790137	0.0617207	Pde12/Vegfa/Zfp36/Zfp36l1/Zfp36l2
ChAT	pLI	UP	GO:1904659	glucose transmembrane transport	5/212	86/13708	0.0106827	0.0790137	0.0617207	Hk2/Il1b/Nfe2l2/Nr4a3/Prkci
ChAT	pLI	UP	GO:0048008	platelet-derived growth factor receptor signaling pathway	4/212	56/13708	0.0109086	0.0797857	0.0623238	F3/Nr4a3/Tiparp/Vegfa
ChAT	pLI	UP	GO:2001238	positive regulation of extrinsic apoptotic signaling pathway	4/212	56/13708	0.0109086	0.0797857	0.0623238	Atf3/Runx3/Skil/Tnfrsf12a
ChAT	pLI	UP	GO:0046686	response to cadmium ion	3/212	30/13708	0.0108878	0.0797857	0.0623238	Fos/Jun/Slc30a1
ChAT	pLI	UP	GO:0060674	placenta blood vessel development	3/212	30/13708	0.0108878	0.0797857	0.0623238	Cyr61/Fosl1/Junb
ChAT	pLI	UP	GO:1902895	positive regulation of pri-miRNA transcription by RNA polymerase II	3/212	30/13708	0.0108878	0.0797857	0.0623238	Bmp2/Fos/Jun
ChAT	pLI	UP	GO:0048839	inner ear development	7/212	157/13708	0.0111039	0.080804	0.0631192	Bmp2/Cebpd/Jag1/Mafb/Nr4a3/Spry2/Vangl2
ChAT	pLI	UP	GO:0008645	hexose transmembrane transport	5/212	87/13708	0.0111954	0.080804	0.0631192	Hk2/Il1b/Nfe2l2/Nr4a3/Prkci
ChAT	pLI	UP	GO:0022404	molting cycle process	5/212	87/13708	0.0111954	0.080804	0.0631192	Fst/Ptgs2/Runx3/Sos1/Vangl2
ChAT	pLI	UP	GO:0022405	hair cycle process	5/212	87/13708	0.0111954	0.080804	0.0631192	Fst/Ptgs2/Runx3/Sos1/Vangl2
ChAT	pLI	UP	GO:0045621	positive regulation of lymphocyte differentiation	5/212	87/13708	0.0111954	0.080804	0.0631192	Hlx/Il1b/Mmp14/Rara/Runx3
ChAT	pLI	UP	GO:0098773	skin epidermis development	5/212	87/13708	0.0111954	0.080804	0.0631192	Fst/Ptgs2/Runx3/Sos1/Vangl2
ChAT	pLI	UP	GO:0007548	sex differentiation	8/212	197/13708	0.0116222	0.0831837	0.0649781	Adamts1/Bmp5/Cebpb/Ereg/Fst/Rara/Tiparp/Vegfa
ChAT	pLI	UP	GO:0005996	monosaccharide metabolic process	8/212	198/13708	0.0119557	0.0831837	0.0649781	Atf3/Cry1/Hk2/Midn/Per2/Rorc/Sik1/Slc45a3
ChAT	pLI	UP	GO:0051188	cofactor biosynthetic process	8/212	198/13708	0.0119557	0.0831837	0.0649781	Acsl4/Alas1/Coq10b/Hk2/Ier3/Nadk/Nfe2l2/Pank3
ChAT	pLI	UP	GO:0045137	development of primary sexual characteristics	7/212	159/13708	0.0118467	0.0831837	0.0649781	Adamts1/Cebpb/Ereg/Fst/Rara/Tiparp/Vegfa
ChAT	pLI	UP	GO:0048592	eye morphogenesis	6/212	122/13708	0.0116912	0.0831837	0.0649781	Casz1/Epha2/Jag1/Prkci/Ptprm/Vegfa
ChAT	pLI	UP	GO:0015749	monosaccharide transmembrane transport	5/212	88/13708	0.0117247	0.0831837	0.0649781	Hk2/Il1b/Nfe2l2/Nr4a3/Prkci
ChAT	pLI	UP	GO:0010664	negative regulation of striated muscle cell apoptotic process	3/212	31/13708	0.0119192	0.0831837	0.0649781	Hmgcr/Nfe2l2/Trip10
ChAT	pLI	UP	GO:0010677	negative regulation of cellular carbohydrate metabolic process	3/212	31/13708	0.0119192	0.0831837	0.0649781	Ier3/Midn/Sik1
ChAT	pLI	UP	GO:0038084	vascular endothelial growth factor signaling pathway	3/212	31/13708	0.0119192	0.0831837	0.0649781	Nus1/Spry2/Vegfa
ChAT	pLI	UP	GO:0032353	negative regulation of hormone biosynthetic process	2/212	11/13708	0.0119436	0.0831837	0.0649781	Bmp2/Bmp5
ChAT	pLI	UP	GO:0097012	response to granulocyte macrophage colony-stimulating factor	2/212	11/13708	0.0119436	0.0831837	0.0649781	Zfp36/Zfp36l2
ChAT	pLI	UP	GO:1901841	regulation of high voltage-gated calcium channel activity	2/212	11/13708	0.0119436	0.0831837	0.0649781	Gem/Pde4b
ChAT	pLI	UP	GO:1905666	regulation of protein localization to endosome	2/212	11/13708	0.0119436	0.0831837	0.0649781	Rock2/Vegfa
ChAT	pLI	UP	GO:1905668	positive regulation of protein localization to endosome	2/212	11/13708	0.0119436	0.0831837	0.0649781	Rock2/Vegfa
ChAT	pLI	UP	GO:1990440	positive regulation of transcription from RNA polymerase II promoter in response to endoplasmic reticulum stress	2/212	11/13708	0.0119436	0.0831837	0.0649781	Atf3/Cebpb
ChAT	pLI	UP	GO:0008015	blood circulation	12/212	366/13708	0.011648	0.0831837	0.0649781	Col1a2/F2r/Hbegf/Hmgcr/Ier3/Kcne4/Kcnj8/Pde4b/Per2/Ptgs2/Ptprm/Vegfa
ChAT	pLI	UP	GO:0009896	positive regulation of catabolic process	12/212	366/13708	0.011648	0.0831837	0.0649781	Btg2/Hk2/Ier3/Il1b/Plk2/Plk3/Tiparp/Tob1/Trib1/Zfp36/Zfp36l1/Zfp36l2
ChAT	pLI	UP	GO:2001235	positive regulation of apoptotic signaling pathway	7/212	160/13708	0.0122312	0.084713	0.0661727	Apaf1/Atf3/Mcl1/Plaur/Runx3/Skil/Tnfrsf12a
ChAT	pLI	UP	GO:0014074	response to purine-containing compound	5/212	89/13708	0.0122707	0.084713	0.0661727	Crem/Il1b/Jun/Junb/Zfp36l1
ChAT	pLI	UP	GO:0034219	carbohydrate transmembrane transport	5/212	89/13708	0.0122707	0.084713	0.0661727	Hk2/Il1b/Nfe2l2/Nr4a3/Prkci
ChAT	pLI	UP	GO:0019319	hexose biosynthetic process	4/212	58/13708	0.0123045	0.084713	0.0661727	Atf3/Cry1/Per2/Sik1
ChAT	pLI	UP	GO:0050810	regulation of steroid biosynthetic process	4/212	58/13708	0.0123045	0.084713	0.0661727	Bmp2/Bmp5/Egr1/Il1b
ChAT	pLI	UP	GO:0009267	cellular response to starvation	6/212	124/13708	0.0125947	0.0865293	0.0675915	Atf3/Cpeb4/Jun/Klf10/Nfe2l2/Sik1
ChAT	pLI	UP	GO:0006970	response to osmotic stress	4/212	59/13708	0.0130434	0.0894249	0.0698533	Plk3/Ptgs2/Trip10/Zfp36l1
ChAT	pLI	UP	GO:0052547	regulation of peptidase activity	10/212	286/13708	0.0136427	0.093339	0.0729108	Apaf1/Cyr61/Dlc1/F2r/F3/Nr4a1/Plaur/Ptgs2/Rock2/Vegfa
ChAT	pLI	UP	GO:0060350	endochondral bone morphogenesis	4/212	60/13708	0.01381	0.0942869	0.0736512	Impad1/Mef2d/Mmp14/Rara
ChAT	pLI	UP	GO:0022612	gland morphogenesis	6/212	127/13708	0.0140404	0.0943156	0.0736737	Areg/Cebpb/Ddr1/Epha2/Nkx2-3/Plau
ChAT	pLI	UP	GO:0106106	cold-induced thermogenesis	6/212	127/13708	0.0140404	0.0943156	0.0736737	Cebpb/Kdm6b/Per2/Plac8/Tle3/Vegfa
ChAT	pLI	UP	GO:0120161	regulation of cold-induced thermogenesis	6/212	127/13708	0.0140404	0.0943156	0.0736737	Cebpb/Kdm6b/Per2/Plac8/Tle3/Vegfa
ChAT	pLI	UP	GO:0008298	intracellular mRNA localization	2/212	12/13708	0.0141876	0.0943156	0.0736737	Zfp36/Zfp36l1
ChAT	pLI	UP	GO:0031652	positive regulation of heat generation	2/212	12/13708	0.0141876	0.0943156	0.0736737	Il1b/Ptgs2
ChAT	pLI	UP	GO:0031953	negative regulation of protein autophosphorylation	2/212	12/13708	0.0141876	0.0943156	0.0736737	Errfi1/Jun
ChAT	pLI	UP	GO:0032351	negative regulation of hormone metabolic process	2/212	12/13708	0.0141876	0.0943156	0.0736737	Bmp2/Bmp5
ChAT	pLI	UP	GO:0060644	mammary gland epithelial cell differentiation	2/212	12/13708	0.0141876	0.0943156	0.0736737	Cebpb/Foxf1
ChAT	pLI	UP	GO:0070486	leukocyte aggregation	2/212	12/13708	0.0141876	0.0943156	0.0736737	Il1b/Nr4a3
ChAT	pLI	UP	GO:1901550	regulation of endothelial cell development	2/212	12/13708	0.0141876	0.0943156	0.0736737	Il1b/Rock2
ChAT	pLI	UP	GO:1902931	negative regulation of alcohol biosynthetic process	2/212	12/13708	0.0141876	0.0943156	0.0736737	Bmp2/Bmp5
ChAT	pLI	UP	GO:1903140	regulation of establishment of endothelial barrier	2/212	12/13708	0.0141876	0.0943156	0.0736737	Il1b/Rock2
ChAT	pLI	UP	GO:0003013	circulatory system process	12/212	375/13708	0.0138907	0.0943156	0.0736737	Col1a2/F2r/Hbegf/Hmgcr/Ier3/Kcne4/Kcnj8/Pde4b/Per2/Ptgs2/Ptprm/Vegfa
ChAT	pLI	UP	GO:0034754	cellular hormone metabolic process	4/212	61/13708	0.0146046	0.0966967	0.0755336	Bmp2/Bmp5/Egr1/Tiparp
ChAT	pLI	UP	GO:0048844	artery morphogenesis	4/212	61/13708	0.0146046	0.0966967	0.0755336	Adamts9/Foxf1/Jag1/Vegfa
TH	dSI	DOWN	GO:0006694	steroid biosynthetic process	9/248	109/12572	0.00030005	0.297439	0.286015	Erlin1/Fdft1/Hmgcs1/Hsd17b2/Hsd3b3/Nr1d1/Nr3c1/Sc5d/Stard4
TH	dSI	DOWN	GO:0015698	inorganic anion transport	7/248	76/12572	0.000733343	0.297439	0.286015	Abcb1a/Clic5/Prkg2/Slc13a1/Slc34a2/Ttyh2/Xpr1
TH	dSI	DOWN	GO:0015695	organic cation transport	5/248	30/12572	0.000273087	0.297439	0.286015	Abcb1a/Aoc1/Slc44a1/Slc44a4/Slc6a20a
TH	dSI	DOWN	GO:0050892	intestinal absorption	5/248	30/12572	0.000273087	0.297439	0.286015	Abcb1a/Abcg2/Ldlr/Lima1/Slc5a1
TH	dSI	DOWN	GO:0042891	antibiotic transport	3/248	10/12572	0.000821315	0.297439	0.286015	Abcb1a/Slc13a1/Slc5a8
TH	dSI	DOWN	GO:0006820	anion transport	17/248	364/12572	0.000902852	0.297439	0.286015	Abat/Abcb1a/Abcg2/Clic5/Crot/Ldlr/Nr3c1/Pla2g12b/Prkg2/Slc13a1/Slc34a2/Slc44a4/Slc5a8/Slc6a20a/Slc7a9/Ttyh2/Xpr1
TH	dSI	DOWN	GO:0032535	regulation of cellular component size	16/248	315/12572	0.000520945	0.297439	0.286015	Anxa7/Arhgap18/Arpc1a/Capza2/F2rl1/Hp1bp3/Kank1/Lima1/Picalm/Prkg2/Rab11a/Ryk/Scin/Sema4a/Sema6a/Wipf2
TH	dSI	DOWN	GO:0007015	actin filament organization	16/248	326/12572	0.000754329	0.297439	0.286015	Abi1/Actn4/Arhgap18/Arpc1a/Bcar1/Capza2/Cdc42/F2rl1/Gdpd2/Id1/Kank1/Lima1/Rhoc/Scin/Shroom3/Wipf2
TH	dSI	DOWN	GO:0008202	steroid metabolic process	12/248	210/12572	0.000945753	0.297439	0.286015	Akr1c14/Cubn/Erlin1/Fdft1/Hmgcs1/Hsd17b2/Hsd3b3/Ldlr/Nr1d1/Nr3c1/Sc5d/Stard4
TH	dSI	DOWN	GO:0015893	drug transport	10/248	140/12572	0.000452744	0.297439	0.286015	Abat/Abcb1a/Abcg2/Aoc1/Car12/Cubn/Slc13a1/Slc44a4/Slc5a8/Slc6a20a
TH	pLI	DOWN	GO:0048511	rhythmic process	5/43	193/12649	0.000472079	0.124249	0.111565	Crebbp/Dbp/Grin3a/Nr1d1/Per3
TH	pLI	DOWN	GO:0016570	histone modification	5/43	365/12649	0.00761589	0.262172	0.235407	Crebbp/Ctcf/Ing5/Iws1/Mier1
TH	pLI	DOWN	GO:0016569	covalent chromatin modification	5/43	372/12649	0.00823405	0.262172	0.235407	Crebbp/Ctcf/Ing5/Iws1/Mier1
TH	pLI	DOWN	GO:0016573	histone acetylation	4/43	122/12649	0.000760157	0.124249	0.111565	Crebbp/Ctcf/Ing5/Iws1
TH	pLI	DOWN	GO:0018393	internal peptidyl-lysine acetylation	4/43	126/12649	0.000857763	0.124249	0.111565	Crebbp/Ctcf/Ing5/Iws1
TH	pLI	DOWN	GO:0009755	hormone-mediated signaling pathway	4/43	128/12649	0.000909744	0.124249	0.111565	Crebrf/Nr1d1/Nr3c1/Rnf6
TH	pLI	DOWN	GO:0006475	internal protein amino acid acetylation	4/43	129/12649	0.000936552	0.124249	0.111565	Crebbp/Ctcf/Ing5/Iws1
TH	pLI	DOWN	GO:0018394	peptidyl-lysine acetylation	4/43	136/12649	0.00114003	0.129638	0.116403	Crebbp/Ctcf/Ing5/Iws1
TH	pLI	DOWN	GO:0006473	protein acetylation	4/43	163/12649	0.00221794	0.180519	0.16209	Crebbp/Ctcf/Ing5/Iws1
TH	pLI	DOWN	GO:1902275	regulation of chromatin organization	4/43	164/12649	0.00226782	0.180519	0.16209	Ctcf/Iws1/Mier1/Mki67
TH	pLI	DOWN	GO:0043543	protein acylation	4/43	198/12649	0.00446137	0.219914	0.197463	Crebbp/Ctcf/Ing5/Iws1
TH	pLI	DOWN	GO:0034728	nucleosome organization	3/43	97/12649	0.00432054	0.219914	0.197463	Ctcf/Hjurp/Srcap
TH	pLI	DOWN	GO:0006338	chromatin remodeling	3/43	104/12649	0.0052492	0.219914	0.197463	Hjurp/Nr3c1/Srcap
TH	pLI	DOWN	GO:0043401	steroid hormone mediated signaling pathway	3/43	104/12649	0.0052492	0.219914	0.197463	Crebrf/Nr3c1/Rnf6
TH	pLI	DOWN	GO:0060746	parental behavior	2/43	10/12649	0.000499276	0.124249	0.111565	Crebrf/Nr3c1
TH	pLI	DOWN	GO:0043486	histone exchange	2/43	16/12649	0.00131427	0.13077	0.117419	Hjurp/Srcap
TH	pLI	DOWN	GO:0019098	reproductive behavior	2/43	26/12649	0.00348359	0.219914	0.197463	Crebrf/Nr3c1
TH	pLI	DOWN	GO:0043044	ATP-dependent chromatin remodeling	2/43	29/12649	0.0043238	0.219914	0.197463	Hjurp/Srcap
TH	pLI	DOWN	GO:1902895	positive regulation of pri-miRNA transcription by RNA polymerase II	2/43	30/12649	0.00462269	0.219914	0.197463	Ctcf/Nr3c1
TH	pLI	DOWN	GO:0071385	cellular response to glucocorticoid stimulus	2/43	32/12649	0.00524831	0.219914	0.197463	Crebrf/Nr3c1
TH	pLI	DOWN	GO:1900087	positive regulation of G1/S transition of mitotic cell cycle	2/43	32/12649	0.00524831	0.219914	0.197463	Crebbp/Larp7
TH	pLI	DOWN	GO:0071384	cellular response to corticosteroid stimulus	2/43	34/12649	0.00591063	0.235243	0.211227	Crebrf/Nr3c1
TH	pLI	DOWN	GO:0006111	regulation of gluconeogenesis	2/43	37/12649	0.00697182	0.262172	0.235407	Nr1d1/Nr3c1
TH	pLI	DOWN	GO:1902808	positive regulation of cell cycle G1/S phase transition	2/43	40/12649	0.00811278	0.262172	0.235407	Crebbp/Larp7
TH	pLI	DOWN	GO:1902893	regulation of pri-miRNA transcription by RNA polymerase II	2/43	40/12649	0.00811278	0.262172	0.235407	Ctcf/Nr3c1
TH	dSI	UP	GO:0009617	response to bacterium	21/159	446/12572	1.99733e-07	0.000508321	0.000489031	2210407C18Rik/Abca1/Baiap2/Cd52/Cebpb/Clps/Cxcl13/Defa17/Defa24/Defa26/Defa3/Fkbp5/Ighg2b/Lypd8/Mmp7/Mt2/Nfkbia/Rnu3a/Snhg1/Stab1/Stox2
TH	dSI	UP	GO:0061844	antimicrobial humoral immune response mediated by antimicrobial peptide	6/159	37/12572	6.25881e-06	0.00796434	0.0076621	Cxcl13/Defa17/Defa24/Defa26/Defa3/Mmp7
TH	dSI	UP	GO:0019730	antimicrobial humoral response	6/159	47/12572	2.60442e-05	0.0119735	0.0115192	Cxcl13/Defa17/Defa24/Defa26/Defa3/Mmp7
TH	dSI	UP	GO:0019731	antibacterial humoral response	5/159	29/12572	2.82284e-05	0.0119735	0.0115192	Defa17/Defa24/Defa26/Defa3/Mmp7
TH	dSI	UP	GO:0051673	membrane disruption in other organism	4/159	14/12572	2.23413e-05	0.0119735	0.0115192	Defa17/Defa24/Defa26/Defa3
TH	dSI	UP	GO:0042742	defense response to bacterium	10/159	153/12572	2.40269e-05	0.0119735	0.0115192	Cebpb/Cxcl13/Defa17/Defa24/Defa26/Defa3/Ighg2b/Lypd8/Mmp7/Stab1
TH	dSI	UP	GO:0050829	defense response to Gram-negative bacterium	6/159	51/12572	4.18993e-05	0.0152334	0.0146553	Defa17/Defa24/Defa26/Defa3/Lypd8/Mmp7
TH	dSI	UP	GO:0006959	humoral immune response	8/159	107/12572	6.19746e-05	0.0197157	0.0189675	C1qa/Cxcl13/Defa17/Defa24/Defa26/Defa3/Ighg2b/Mmp7
TH	dSI	UP	GO:0032373	positive regulation of sterol transport	4/159	20/12572	0.000101917	0.0259379	0.0249536	Abca1/Acat2/Apoe/Nfkbia
TH	dSI	UP	GO:0032376	positive regulation of cholesterol transport	4/159	20/12572	0.000101917	0.0259379	0.0249536	Abca1/Acat2/Apoe/Nfkbia
TH	dSI	UP	GO:0002227	innate immune response in mucosa	4/159	21/12572	0.000124663	0.0288424	0.0277479	Defa17/Defa24/Defa26/Defa3
TH	dSI	UP	GO:0035821	modification of morphology or physiology of other organism	7/159	94/12572	0.000184708	0.0391734	0.0376869	Apoe/Aqp1/Defa17/Defa24/Defa26/Defa3/Nucks1
TH	dSI	UP	GO:0071216	cellular response to biotic stimulus	9/159	164/12572	0.000235149	0.0427467	0.0411245	Abca1/Cebpb/Cxcl13/Defa17/Defa24/Defa26/Defa3/Nfkbia/Smc1a
TH	dSI	UP	GO:0071280	cellular response to copper ion	3/159	10/12572	0.000223174	0.0427467	0.0411245	Aqp1/Mt1/Mt2
TH	dSI	UP	GO:0098542	defense response to other organism	13/159	330/12572	0.000285808	0.0484921	0.0466519	Cebpb/Cxcl13/Ddit4/Defa17/Defa24/Defa26/Defa3/Ifitm2/Ifitm3/Ighg2b/Lypd8/Mmp7/Stab1
TH	dSI	UP	GO:0071222	cellular response to lipopolysaccharide	8/159	137/12572	0.000345324	0.0549281	0.0528437	Abca1/Cebpb/Cxcl13/Defa17/Defa24/Defa26/Defa3/Nfkbia
TH	dSI	UP	GO:0060456	positive regulation of digestive system process	3/159	12/12572	0.000401602	0.0601222	0.0578406	Acat2/Aqp1/Kcnq1
TH	dSI	UP	GO:0071219	cellular response to molecule of bacterial origin	8/159	144/12572	0.000482555	0.0664811	0.0639582	Abca1/Cebpb/Cxcl13/Defa17/Defa24/Defa26/Defa3/Nfkbia
TH	dSI	UP	GO:0002251	organ or tissue specific immune response	4/159	30/12572	0.000522444	0.0664811	0.0639582	Defa17/Defa24/Defa26/Defa3
TH	dSI	UP	GO:0002385	mucosal immune response	4/159	30/12572	0.000522444	0.0664811	0.0639582	Defa17/Defa24/Defa26/Defa3
TH	dSI	UP	GO:0010875	positive regulation of cholesterol efflux	3/159	14/12572	0.000652222	0.0790431	0.0760435	Abca1/Apoe/Nfkbia
TH	pLI	UP	GO:0001525	angiogenesis	16/108	422/12649	5.41133e-07	0.00129601	0.00114264	Adamts1/Adamts9/Adm/Angptl4/Apold1/E2f2/Ephb3/Ereg/Hbegf/Hk2/Hs6st1/Jun/Klf2/Nr4a1/Rhob/Spry2
TH	pLI	UP	GO:0035914	skeletal muscle cell differentiation	6/108	51/12649	4.44094e-06	0.00354535	0.0031258	Atf3/Btg2/Egr1/Emd/Fos/Nr4a1
TH	pLI	UP	GO:0033673	negative regulation of kinase activity	10/108	186/12649	4.13101e-06	0.00354535	0.0031258	Dusp1/Dusp6/Dusp8/Errfi1/Gadd45b/Gadd45g/Irs2/Midn/Rgs2/Spry2
TH	pLI	UP	GO:0043086	negative regulation of catalytic activity	15/108	490/12649	1.70144e-05	0.00814988	0.00718543	Angptl4/Arg2/Dusp1/Dusp6/Dusp8/Errfi1/F11r/Gadd45b/Gadd45g/Irs2/Midn/Nr4a1/Ppp1r1b/Rgs2/Spry2
TH	pLI	UP	GO:0051348	negative regulation of transferase activity	10/108	215/12649	1.4817e-05	0.00814988	0.00718543	Dusp1/Dusp6/Dusp8/Errfi1/Gadd45b/Gadd45g/Irs2/Midn/Rgs2/Spry2
TH	pLI	UP	GO:0042326	negative regulation of phosphorylation	13/108	384/12649	2.29669e-05	0.00916761	0.00808273	Atf3/Ddit4/Dusp1/Dusp6/Dusp8/Errfi1/Gadd45b/Gadd45g/Irs2/Jun/Midn/Rgs2/Spry2
TH	pLI	UP	GO:0010563	negative regulation of phosphorus metabolic process	14/108	461/12649	3.6361e-05	0.0108856	0.0095974	Atf3/Ddit4/Dusp1/Dusp6/Dusp8/Errfi1/Gadd45b/Gadd45g/Irs2/Jun/Midn/Ppp1r1b/Rgs2/Spry2
TH	pLI	UP	GO:0045936	negative regulation of phosphate metabolic process	14/108	461/12649	3.6361e-05	0.0108856	0.0095974	Atf3/Ddit4/Dusp1/Dusp6/Dusp8/Errfi1/Gadd45b/Gadd45g/Irs2/Jun/Midn/Ppp1r1b/Rgs2/Spry2
TH	pLI	UP	GO:0043618	regulation of transcription from RNA polymerase II promoter in response to stress	5/108	46/12649	4.28935e-05	0.0114144	0.0100637	Atf3/Cebpb/Egr1/Jun/Klf2
TH	pLI	UP	GO:0043620	regulation of DNA-templated transcription in response to stress	5/108	50/12649	6.4528e-05	0.0140495	0.0123869	Atf3/Cebpb/Egr1/Jun/Klf2
TH	pLI	UP	GO:0070371	ERK1 and ERK2 cascade	10/108	255/12649	6.35964e-05	0.0140495	0.0123869	Atf3/Dusp1/Dusp6/Ephb3/Errfi1/Fam83d/Jun/Sox9/Spry2/Zfp36l1
TH	pLI	UP	GO:0006469	negative regulation of protein kinase activity	8/108	172/12649	0.000110146	0.0198587	0.0175086	Dusp1/Dusp6/Dusp8/Errfi1/Gadd45b/Gadd45g/Rgs2/Spry2
TH	pLI	UP	GO:0007519	skeletal muscle tissue development	7/108	129/12649	0.000115688	0.0198587	0.0175086	Atf3/Btg2/Egr1/Emd/Fos/Nr4a1/Tsc22d3
TH	pLI	UP	GO:0046686	response to cadmium ion	4/108	30/12649	0.000116084	0.0198587	0.0175086	Fos/Jun/Mt2/Slc30a1
TH	pLI	UP	GO:0060537	muscle tissue development	11/108	334/12649	0.00012969	0.0207071	0.0182567	Adamts9/Atf3/Btg2/Egr1/Emd/Fos/Nr4a1/Rgs2/Sox9/Tiparp/Tsc22d3
TH	pLI	UP	GO:0060538	skeletal muscle organ development	7/108	135/12649	0.000153669	0.0217128	0.0191433	Atf3/Btg2/Egr1/Emd/Fos/Nr4a1/Tsc22d3
TH	pLI	UP	GO:0048661	positive regulation of smooth muscle cell proliferation	6/108	96/12649	0.000167583	0.0217128	0.0191433	Adamts1/Egr1/Ereg/Hbegf/Jun/Tgm2
TH	pLI	UP	GO:0043407	negative regulation of MAP kinase activity	5/108	60/12649	0.000155452	0.0217128	0.0191433	Dusp1/Dusp6/Dusp8/Rgs2/Spry2
TH	pLI	UP	GO:0048732	gland development	11/108	345/12649	0.000172252	0.0217128	0.0191433	Areg/Cebpb/Ephb3/Irs2/Jun/Nkx2-3/Socs2/Sox9/Tfcp2l1/Tgm2/Tph1
TH	pLI	UP	GO:0070373	negative regulation of ERK1 and ERK2 cascade	5/108	63/12649	0.000196047	0.0223587	0.0197128	Atf3/Dusp1/Dusp6/Errfi1/Spry2
TH	pLI	UP	GO:0001933	negative regulation of protein phosphorylation	11/108	349/12649	0.000190426	0.0223587	0.0197128	Atf3/Ddit4/Dusp1/Dusp6/Dusp8/Errfi1/Gadd45b/Gadd45g/Jun/Rgs2/Spry2
TH	pLI	UP	GO:0000188	inactivation of MAPK activity	3/108	15/12649	0.000255604	0.027826	0.0245331	Dusp1/Dusp6/Dusp8
TH	pLI	UP	GO:0043409	negative regulation of MAPK cascade	7/108	149/12649	0.00028233	0.0293137	0.0258448	Atf3/Dusp1/Dusp6/Dusp8/Errfi1/Rgs2/Spry2
TH	pLI	UP	GO:0071417	cellular response to organonitrogen compound	11/108	367/12649	0.000293749	0.0293137	0.0258448	Cebpb/Col16a1/Egr1/Irs2/Nr4a1/Nr4a2/Pde4b/Sgk1/Socs2/Sox9/Zfp36l1
TH	pLI	UP	GO:0045444	fat cell differentiation	8/108	204/12649	0.0003537	0.0313745	0.0276616	Arl4a/Cebpb/Cebpd/Nr4a1/Nr4a2/Rgs2/Tph1/Zfp36l1
TH	pLI	UP	GO:0071496	cellular response to external stimulus	8/108	203/12649	0.000342221	0.0313745	0.0276616	Angptl4/Atf3/Fos/Glul/Jun/Nr4a2/Sox9/Tfrc
TH	pLI	UP	GO:0030879	mammary gland development	6/108	110/12649	0.000351627	0.0313745	0.0276616	Areg/Cebpb/Irs2/Socs2/Sox9/Tph1
TH	pLI	UP	GO:0030278	regulation of ossification	7/108	158/12649	0.000403126	0.0332926	0.0293528	Areg/Cebpb/Cebpd/Rsad2/Sox9/Tob2/Tph1
TH	pLI	UP	GO:0035710	CD4-positive, alpha-beta T cell activation	5/108	73/12649	0.000391589	0.0332926	0.0293528	Arg2/Cebpb/Gadd45g/Nkx2-3/Rsad2
TH	pLI	UP	GO:1901342	regulation of vasculature development	9/108	265/12649	0.000435534	0.0347608	0.0306473	Adamts1/Adamts9/Adm/E2f2/Egr1/Hk2/Klf2/Rhob/Spry2
TH	pLI	UP	GO:0060602	branch elongation of an epithelium	3/108	18/12649	0.000449931	0.0347608	0.0306473	Areg/Sox9/Spry2
TH	pLI	UP	GO:0002573	myeloid leukocyte differentiation	7/108	164/12649	0.000504422	0.0374032	0.0329769	Cebpb/Fos/Jun/Nkx2-3/Tfrc/Tob2/Zfp36l1
TH	pLI	UP	GO:0060749	mammary gland alveolus development	3/108	19/12649	0.000530984	0.0374032	0.0329769	Areg/Socs2/Tph1
TH	pLI	UP	GO:0061377	mammary gland lobule development	3/108	19/12649	0.000530984	0.0374032	0.0329769	Areg/Socs2/Tph1
TH	pLI	UP	GO:0038066	p38MAPK cascade	4/108	46/12649	0.000622427	0.0425918	0.0375515	Dusp1/Gadd45b/Gadd45g/Zfp36l1
TH	pLI	UP	GO:0031668	cellular response to extracellular stimulus	7/108	175/12649	0.000742224	0.0436545	0.0384885	Angptl4/Atf3/Fos/Glul/Jun/Nr4a2/Tfrc
TH	pLI	UP	GO:0007173	epidermal growth factor receptor signaling pathway	5/108	84/12649	0.000747322	0.0436545	0.0384885	Areg/Ereg/Errfi1/Hbegf/Sox9
TH	pLI	UP	GO:0042107	cytokine metabolic process	5/108	83/12649	0.000707589	0.0436545	0.0384885	Cebpb/Egr1/Ereg/Errfi1/Gadd45g
TH	pLI	UP	GO:0042089	cytokine biosynthetic process	5/108	82/12649	0.000669459	0.0436545	0.0384885	Cebpb/Egr1/Ereg/Errfi1/Gadd45g
TH	pLI	UP	GO:0071276	cellular response to cadmium ion	3/108	21/12649	0.000719807	0.0436545	0.0384885	Fos/Jun/Mt2
TH	pLI	UP	GO:1901699	cellular response to nitrogen compound	11/108	409/12649	0.000729645	0.0436545	0.0384885	Cebpb/Col16a1/Egr1/Irs2/Nr4a1/Nr4a2/Pde4b/Sgk1/Socs2/Sox9/Zfp36l1
TH	pLI	UP	GO:0016525	negative regulation of angiogenesis	5/108	85/12649	0.000788699	0.0439287	0.0387303	Adamts1/Adamts9/E2f2/Klf2/Spry2
TH	pLI	UP	GO:0031400	negative regulation of protein modification process	12/108	479/12649	0.000779272	0.0439287	0.0387303	Atf3/Ddit4/Dusp1/Dusp6/Dusp8/Errfi1/Gadd45b/Gadd45g/Jun/Ppp1r1b/Rgs2/Spry2
TH	pLI	UP	GO:0045765	regulation of angiogenesis	8/108	236/12649	0.000924188	0.0491874	0.0433666	Adamts1/Adamts9/Adm/E2f2/Hk2/Klf2/Rhob/Spry2
TH	pLI	UP	GO:2000181	negative regulation of blood vessel morphogenesis	5/108	88/12649	0.000923128	0.0491874	0.0433666	Adamts1/Adamts9/E2f2/Klf2/Spry2
TH	pLI	UP	GO:0070372	regulation of ERK1 and ERK2 cascade	8/108	240/12649	0.00103007	0.0515024	0.0454077	Atf3/Dusp1/Dusp6/Ephb3/Errfi1/Fam83d/Jun/Spry2
TH	pLI	UP	GO:0002761	regulation of myeloid leukocyte differentiation	5/108	91/12649	0.00107392	0.0515024	0.0454077	Cebpb/Fos/Jun/Tob2/Zfp36l1
TH	pLI	UP	GO:0070228	regulation of lymphocyte apoptotic process	4/108	53/12649	0.00106696	0.0515024	0.0454077	Arg2/Bbc3/Irs2/Tsc22d3
TH	pLI	UP	GO:0036003	positive regulation of transcription from RNA polymerase II promoter in response to stress	3/108	24/12649	0.00107521	0.0515024	0.0454077	Atf3/Cebpb/Klf2
TH	pLI	UP	GO:1903671	negative regulation of sprouting angiogenesis	3/108	24/12649	0.00107521	0.0515024	0.0454077	Adamts9/E2f2/Klf2
TH	pLI	UP	GO:0038127	ERBB signaling pathway	5/108	92/12649	0.00112802	0.0529727	0.046704	Areg/Ereg/Errfi1/Hbegf/Sox9
TH	pLI	UP	GO:0030099	myeloid cell differentiation	9/108	312/12649	0.0013883	0.0597832	0.0527085	Cebpb/Fos/Irf8/Jun/Klf2/Nkx2-3/Tfrc/Tob2/Zfp36l1
TH	pLI	UP	GO:0048660	regulation of smooth muscle cell proliferation	6/108	143/12649	0.00139785	0.0597832	0.0527085	Adamts1/Egr1/Ereg/Hbegf/Jun/Tgm2
TH	pLI	UP	GO:0071901	negative regulation of protein serine/threonine kinase activity	5/108	96/12649	0.00136484	0.0597832	0.0527085	Dusp1/Dusp6/Dusp8/Rgs2/Spry2
TH	pLI	UP	GO:0015804	neutral amino acid transport	3/108	26/12649	0.00136418	0.0597832	0.0527085	Rgs2/Slc1a5/Slc38a2
TH	pLI	UP	GO:0007169	transmembrane receptor protein tyrosine kinase signaling pathway	11/108	443/12649	0.00139479	0.0597832	0.0527085	Areg/Ddit4/Ephb3/Ereg/Errfi1/Hbegf/Irs2/Socs2/Sox9/Spry2/Tiparp
TH	pLI	UP	GO:0014706	striated muscle tissue development	9/108	318/12649	0.00158329	0.0653791	0.0576422	Adamts9/Atf3/Btg2/Egr1/Emd/Fos/Nr4a1/Rgs2/Tsc22d3
TH	pLI	UP	GO:1901343	negative regulation of vasculature development	5/108	99/12649	0.00156516	0.0653791	0.0576422	Adamts1/Adamts9/E2f2/Klf2/Spry2
TH	pLI	UP	GO:1901216	positive regulation of neuron death	5/108	100/12649	0.00163651	0.0664311	0.0585697	Bbc3/Ddit4/Egr1/Fos/Jun
TH	pLI	UP	GO:0048659	smooth muscle cell proliferation	6/108	148/12649	0.00166618	0.0665084	0.0586379	Adamts1/Egr1/Ereg/Hbegf/Jun/Tgm2
TH	pLI	UP	GO:0051384	response to glucocorticoid	4/108	61/12649	0.00180477	0.0708595	0.0624741	Areg/Ddit4/Sgk1/Zfp36l1
TH	pLI	UP	GO:0003401	axis elongation	3/108	29/12649	0.00188191	0.0726964	0.0640936	Areg/Sox9/Spry2
TH	pLI	UP	GO:0050673	epithelial cell proliferation	9/108	331/12649	0.00208169	0.0779007	0.068682	Areg/Cebpb/Ereg/Errfi1/Glul/Jun/Nr4a1/Sox9/Zfp36l1
TH	pLI	UP	GO:0070229	negative regulation of lymphocyte apoptotic process	3/108	30/12649	0.00207811	0.0779007	0.068682	Arg2/Irs2/Tsc22d3
TH	pLI	UP	GO:0031960	response to corticosteroid	4/108	64/12649	0.00215484	0.0793975	0.0700017	Areg/Ddit4/Sgk1/Zfp36l1
TH	pLI	UP	GO:0010035	response to inorganic substance	9/108	339/12649	0.00244603	0.0887614	0.0782575	Atp12a/Fos/Jun/Mt2/Nr4a1/Nr4a2/Rhob/Slc30a1/Tfrc
TH	pLI	UP	GO:0070227	lymphocyte apoptotic process	4/108	67/12649	0.00254919	0.0894486	0.0788634	Arg2/Bbc3/Irs2/Tsc22d3
TH	pLI	UP	GO:0071385	cellular response to glucocorticoid stimulus	3/108	32/12649	0.00250757	0.0894486	0.0788634	Ddit4/Sgk1/Zfp36l1
TH	pLI	UP	GO:0001817	regulation of cytokine production	11/108	479/12649	0.00257702	0.0894486	0.0788634	Arg2/Atp6ap2/Cebpb/Egr1/Ereg/Errfi1/F11r/Irf8/Klf2/Pde4b/Rsad2
TH	pLI	UP	GO:1901214	regulation of neuron death	8/108	282/12649	0.00283991	0.0953352	0.0840534	Bbc3/Btg2/Cebpb/Ddit4/Egr1/Fos/Jun/Nr4a2
TH	pLI	UP	GO:0030856	regulation of epithelial cell differentiation	5/108	113/12649	0.00279614	0.0953352	0.0840534	Apold1/Cebpb/Errfi1/Sox9/Zfp36l1
TH	pLI	UP	GO:0002521	leukocyte differentiation	10/108	415/12649	0.00286603	0.0953352	0.0840534	Cebpb/Egr1/Fos/Gadd45g/Jun/Nkx2-3/Rsad2/Tfrc/Tob2/Zfp36l1
TH	pLI	UP	GO:0071384	cellular response to corticosteroid stimulus	3/108	34/12649	0.00298811	0.0980345	0.0864332	Ddit4/Sgk1/Zfp36l1
TH	pLI	UP	GO:0001975	response to amphetamine	2/108	10/12649	0.00310827	0.0992573	0.0875113	Nr4a2/Ppp1r1b
TH	pLI	UP	GO:0046543	development of secondary female sexual characteristics	2/108	10/12649	0.00310827	0.0992573	0.0875113	Areg/Irf2bpl
